# Supplementary material for: Tetra­kis(2-methyl­benzimidazolium) β-octa­molybdate(VI)
Source: Acta Crystallogr Sect E Struct Rep Online. 2010 Apr 10;66(Pt 5):m505. doi: 10.1107/S1600536810012304 (PMC2979158; doi:10.1107/S1600536810012304)
Supplement: Supplementary file 1 [file e-66-0m505-sup1.cif]

##############################################################################
###                                                                        ###
###        Electronic paper (Acta Crystallographica Section E)             ###
###                                                                        ###
##############################################################################
#                                                                            #
# This CIF contains the data in a paper accepted for publication in Acta     #
# Crystallographica Section E. It conforms to the requirements of Notes      #
# for Authors for Section E, and has been peer reviewed under the auspices   #
# of the IUCr Commission on Journals.                                        #
#                                                                            #
# Full details of the Crystallographic Information File format               #
# are given in the paper "The Crystallographic Information File (CIF):       #
# a New Standard Archive File for Crystallography" by S. R. Hall, F. H.      #
# Allen and I. D. Brown [Acta Cryst. (1991), A47, 655-685].                  #
#                                                                            #
# The current version of the core CIF dictionary is obtainable from          #
# ftp://ftp.iucr.org/pub/cif_core.dic. The current version number is 2.4.    #
#                                                                            #
# Software is freely available for graphical display of the structure(s) in  #
# this CIF.  For information consult the CIF home page http://www.iucr.org/  #
# cif/home.html                                                              #
#                                                                            #
# This file may be used for bona fide research purposes within the           #
# scientific community so long as proper attribution is given to the journal # 
# article from which it was obtained.                                        #
#                                                                            #
##############################################################################
                                             
data_global
_audit_creation_method     'form.cif (version 2.0)'
_journal_data_validation_number     ?
_journal_date_recd_electronic     2010-03-20
_journal_date_accepted     2010-04-01
_journal_name_full     'Acta Crystallographica, Section E'
_journal_year     2010
_journal_volume     66
_journal_issue      5
_journal_page_first     m505
_journal_page_last     m505
_journal_paper_category     QM
_journal_coeditor_code     WM2318
_publ_contact_author_name     'Prof. Dr. Hao, Lujiang'
_publ_contact_author_address
;
      College of Food and Biological Engineering,
      Shandong Institute of Light Industry,
      Jinan 250353,
      P. R. China
;
_publ_contact_author_email     'lujianghao001@yahoo.com.cn'
_publ_contact_author_fax     '0086-531-66778061'
_publ_contact_author_phone     '0086-531-66778061'
_publ_section_title
;
Tetrakis(2-methylbenzimidazolium) \b-octamolybdate(VI)
;
loop_
    _publ_author_name
    _publ_author_address
    'Hao, Lujiang'
;     College of Food and Biological Engineering,
      Shandong Institute of Light Industry,
      Jinan 250353,
      P. R. China
;
    'Zhang, Xiaofei'
;      College of Food and Biological Engineering,
       Shandong Institute of Light Industry,
       Jinan 250353,
       P. R. China
;
    'Chen, Jiangkui'
;     College of Food and Biological Engineering,
      Shandong Institute of Light Industry,
      Jinan 250353,
      P. R. China
;
data_I
_audit_creation_method     SHELXL-97
_chemical_name_systematic
;
Tetrakis(2-methylbenzimidazolium) \b-octamolybdate(VI)
;
_chemical_name_common     ?
_chemical_formula_moiety     '(C8 H9 N2)4 + [Mo8 O26] 4-'
_chemical_formula_sum     'C32 H36 Mo8 N8 O26'
_chemical_formula_iupac     '(C8 H9 N2)4 [Mo8 O26]'
_chemical_formula_weight     1716.21
_chemical_melting_point     ?
_symmetry_cell_setting     Monoclinic
_symmetry_space_group_name_H-M     'P 21/n'
_symmetry_space_group_name_Hall     '-P 2yn'
loop_
    _symmetry_equiv_pos_as_xyz
    'x, y, z'
    '-x+1/2, y+1/2, -z+1/2'
    '-x, -y, -z'
    'x-1/2, -y-1/2, z-1/2'
_cell_length_a     10.4831(12)
_cell_length_b     17.803(2)
_cell_length_c     13.794(2)
_cell_angle_alpha     90.00
_cell_angle_beta     112.305(5)
_cell_angle_gamma     90.00
_cell_volume     2381.6(5)
_cell_formula_units_Z     2
_cell_measurement_reflns_used     8117
_cell_measurement_theta_min     2.39
_cell_measurement_theta_max     30.01
_cell_measurement_temperature     296(2)
_exptl_crystal_description     block
_exptl_crystal_colour     colorless
_exptl_crystal_size_max     0.12
_exptl_crystal_size_mid     0.10
_exptl_crystal_size_min     0.08
_exptl_crystal_density_diffrn     2.393
_exptl_crystal_density_meas     ?
_exptl_crystal_density_method     'not measured'
_exptl_crystal_F_000     1656
_exptl_absorpt_coefficient_mu     2.132
_exptl_absorpt_correction_type     'multi-scan'
_exptl_absorpt_process_details     '(SADABS; Bruker, 2001)'
_exptl_absorpt_correction_T_min     0.7839
_exptl_absorpt_correction_T_max     0.8479
_exptl_special_details
;
;
_diffrn_ambient_temperature     296(2)
_diffrn_radiation_type     MoK\a
_diffrn_radiation_wavelength     0.71073
_diffrn_radiation_source     'fine-focus sealed tube'
_diffrn_radiation_monochromator     graphite
_diffrn_measurement_device_type     'Bruker APEXII CCD'
_diffrn_measurement_method     '\f- and \w-scans'
_diffrn_detector_area_resol_mean     ?
_diffrn_reflns_number     11151
_diffrn_reflns_av_R_equivalents     0.0433
_diffrn_reflns_av_sigmaI/netI     0.0388
_diffrn_reflns_theta_min     1.96
_diffrn_reflns_theta_max     25.00
_diffrn_reflns_theta_full     25.00
_diffrn_measured_fraction_theta_max     0.993
_diffrn_measured_fraction_theta_full     0.993
_diffrn_reflns_limit_h_min     -12
_diffrn_reflns_limit_h_max     12
_diffrn_reflns_limit_k_min     -21
_diffrn_reflns_limit_k_max     16
_diffrn_reflns_limit_l_min     -16
_diffrn_reflns_limit_l_max     16
_diffrn_standards_number     0
_diffrn_standards_interval_count     .
_diffrn_standards_interval_time     .
_diffrn_standards_decay_%     ?
_refine_special_details
;
Refinement of <i>F</i>^2^ against ALL reflections. The weighted <i>R</i>-factor
wR and goodness of fit <i>S</i> are based on <i>F</i>^2^, conventional
<i>R</i>-factors <i>R</i> are based on <i>F</i>, with <i>F</i> set to zero for
negative <i>F</i>^2^. The threshold expression of <i>F</i>^2^ >
\s(<i>F</i>^2^) is used only for calculating <i>R</i>-factors(gt) etc. and is
not relevant to the choice of reflections for refinement. <i>R</i>-factors
based on <i>F</i>^2^ are statistically about twice as large as those based on
<i>F</i>, and <i>R</i>- factors based on ALL data will be even larger.
;
_reflns_number_total     4167
_reflns_number_gt     3566
_reflns_threshold_expression     I>2\s(I)
_refine_ls_structure_factor_coef     Fsqd
_refine_ls_matrix_type     full
_refine_ls_R_factor_all     0.0314
_refine_ls_R_factor_gt     0.0220
_refine_ls_wR_factor_gt     0.0552
_refine_ls_wR_factor_ref     0.0627
_refine_ls_goodness_of_fit_ref     1.000
_refine_ls_restrained_S_all     1.000
_refine_ls_number_reflns     4167
_refine_ls_number_parameters     336
_refine_ls_number_restraints     0
_refine_ls_hydrogen_treatment     constr
_refine_ls_weighting_scheme     calc
_refine_ls_weighting_details
         'calc w=1/[\s^2^(Fo^2^)+(0.0300P)^2^+3.2003P] where P=(Fo^2^+2Fc^2^)/3'
_atom_sites_solution_hydrogens     geom
_atom_sites_solution_primary     direct
_atom_sites_solution_secondary     difmap
_refine_ls_shift/su_max     0.001
_refine_ls_shift/su_mean     0.000
_refine_diff_density_max     0.531
_refine_diff_density_min     -0.585
_refine_ls_extinction_method     none
_refine_ls_extinction_coef     ?
loop_
    _atom_type_symbol
    _atom_type_description
    _atom_type_scat_dispersion_real
    _atom_type_scat_dispersion_imag
    _atom_type_scat_source
    'C' 'C' 0.0033 0.0016
                         'International Tables Vol C Tables 4.2.6.8 and 6.1.1.4'
    'H' 'H' 0.0000 0.0000
                         'International Tables Vol C Tables 4.2.6.8 and 6.1.1.4'
    'N' 'N' 0.0061 0.0033
                         'International Tables Vol C Tables 4.2.6.8 and 6.1.1.4'
    'O' 'O' 0.0106 0.0060
                         'International Tables Vol C Tables 4.2.6.8 and 6.1.1.4'
    'Mo' 'Mo' -1.6832 0.6857
                         'International Tables Vol C Tables 4.2.6.8 and 6.1.1.4'
_computing_data_collection     'APEX2 (Bruker, 2004)'
_computing_cell_refinement     'SAINT-Plus (Bruker, 2001)'
_computing_data_reduction     'SAINT-Plus (Bruker, 2001)'
_computing_structure_solution     'SHELXS97 (Sheldrick, 2008)'
_computing_structure_refinement     'SHELXL97 (Sheldrick, 2008)'
_computing_molecular_graphics     'SHELXTL (Sheldrick, 2008)'
_computing_publication_material     'SHELXTL (Sheldrick, 2008)'
loop_
    _atom_site_type_symbol
    _atom_site_label
    _atom_site_fract_x
    _atom_site_fract_y
    _atom_site_fract_z
    _atom_site_U_iso_or_equiv
    _atom_site_adp_type
    _atom_site_calc_flag
    _atom_site_refinement_flags
    _atom_site_occupancy
    _atom_site_disorder_assembly
    _atom_site_disorder_group
    C C1 0.2704(6) 0.7102(3) 0.2134(4) 0.0630(14) Uani d . 1 . .
    H H1A 0.3083 0.7395 0.2763 0.094 Uiso calc R 1 . .
    H H1B 0.2536 0.6599 0.2307 0.094 Uiso calc R 1 . .
    H H1C 0.1853 0.7323 0.1677 0.094 Uiso calc R 1 . .
    C C2 0.3686(5) 0.7086(2) 0.1602(3) 0.0467(11) Uani d . 1 . .
    C C3 0.5050(5) 0.6647(2) 0.0825(3) 0.0432(11) Uani d . 1 . .
    C C4 0.5084(5) 0.7430(2) 0.0804(3) 0.0450(11) Uani d . 1 . .
    C C5 0.5869(6) 0.7808(3) 0.0347(3) 0.0582(14) Uani d . 1 . .
    H H5 0.5910 0.8329 0.0340 0.070 Uiso calc R 1 . .
    C C6 0.6577(6) 0.7372(3) -0.0094(4) 0.0628(15) Uani d . 1 . .
    H H6 0.7106 0.7608 -0.0414 0.075 Uiso calc R 1 . .
    C C7 0.6544(6) 0.6583(3) -0.0086(4) 0.0577(13) Uani d . 1 . .
    H H7 0.7048 0.6310 -0.0394 0.069 Uiso calc R 1 . .
    C C8 0.5768(5) 0.6212(2) 0.0378(3) 0.0484(11) Uani d . 1 . .
    H H8 0.5731 0.5690 0.0388 0.058 Uiso calc R 1 . .
    C C9 0.9368(6) 0.7591(3) 0.2339(4) 0.0662(15) Uani d . 1 . .
    H H9A 0.9239 0.7804 0.1668 0.099 Uiso calc R 1 . .
    H H9B 0.9127 0.7068 0.2256 0.099 Uiso calc R 1 . .
    H H9C 1.0315 0.7644 0.2801 0.099 Uiso calc R 1 . .
    C C10 0.8481(6) 0.7986(3) 0.2785(3) 0.0553(13) Uani d . 1 . .
    C C11 0.7365(5) 0.8896(3) 0.3277(3) 0.0504(12) Uani d . 1 . .
    C C12 0.7073(5) 0.8199(3) 0.3619(3) 0.0535(13) Uani d . 1 . .
    C C13 0.6212(6) 0.8145(3) 0.4162(4) 0.0681(16) Uani d . 1 . .
    H H13 0.5999 0.7685 0.4381 0.082 Uiso calc R 1 . .
    C C14 0.5692(6) 0.8797(4) 0.4361(4) 0.0759(17) Uani d . 1 . .
    H H14 0.5109 0.8777 0.4728 0.091 Uiso calc R 1 . .
    C C15 0.5990(6) 0.9503(4) 0.4041(4) 0.0716(16) Uani d . 1 . .
    H H15 0.5611 0.9936 0.4199 0.086 Uiso calc R 1 . .
    C C16 0.6846(6) 0.9552(3) 0.3490(4) 0.0592(13) Uani d . 1 . .
    H H16 0.7061 1.0013 0.3273 0.071 Uiso calc R 1 . .
    Mo Mo1 0.04862(3) 0.096451(15) 1.00469(2) 0.02172(9) Uani d . 1 . .
    Mo Mo2 -0.15562(4) 0.030802(16) 0.78252(2) 0.02654(9) Uani d . 1 . .
    Mo Mo3 0.16768(3) -0.051020(16) 0.89081(2) 0.02505(9) Uani d . 1 . .
    Mo Mo4 0.37656(4) 0.016654(17) 1.11342(3) 0.02963(10) Uani d . 1 . .
    N N1 0.4180(4) 0.64678(18) 0.1335(3) 0.0448(9) Uani d . 1 . .
    H H1 0.3986 0.6018 0.1462 0.054 Uiso calc R 1 . .
    N N2 0.4224(5) 0.76737(19) 0.1295(3) 0.0508(10) Uani d . 1 . .
    H H2 0.4062 0.8136 0.1388 0.061 Uiso calc R 1 . .
    N N3 0.7772(5) 0.7662(2) 0.3297(3) 0.0555(11) Uani d . 1 . .
    H H3 0.7754 0.7188 0.3409 0.067 Uiso calc R 1 . .
    N N4 0.8238(4) 0.8718(2) 0.2755(3) 0.0544(11) Uani d . 1 . .
    H H4 0.8574 0.9042 0.2453 0.065 Uiso calc R 1 . .
    O O1 0.2370(3) -0.13795(14) 0.9258(2) 0.0361(6) Uani d . 1 . .
    O O2 0.1516(3) -0.03926(15) 0.7647(2) 0.0384(7) Uani d . 1 . .
    O O3 0.3162(3) 0.01243(13) 0.96278(19) 0.0307(6) Uani d . 1 . .
    O O4 0.0395(3) 0.06073(12) 0.86774(17) 0.0251(5) Uani d . 1 . .
    O O5 -0.1357(3) 0.00303(15) 0.67023(19) 0.0377(7) Uani d . 1 . .
    O O6 -0.3086(3) -0.02676(13) 0.77550(19) 0.0313(6) Uani d . 1 . .
    O O7 -0.2220(3) 0.11838(14) 0.7564(2) 0.0405(7) Uani d . 1 . .
    O O8 -0.1309(3) 0.02939(12) 0.95578(17) 0.0242(5) Uani d . 1 . .
    O O9 -0.0207(3) 0.18273(13) 0.97196(19) 0.0327(6) Uani d . 1 . .
    O O10 0.0283(3) 0.07826(12) 1.13665(17) 0.0238(5) Uani d . 1 . .
    O O11 0.2261(3) 0.11265(13) 1.05853(19) 0.0291(6) Uani d . 1 . .
    O O12 0.5156(3) 0.07420(16) 1.1525(2) 0.0429(7) Uani d . 1 . .
    O O13 0.4390(3) -0.07249(15) 1.1401(2) 0.0398(7) Uani d . 1 . .
loop_
    _atom_site_aniso_label
    _atom_site_aniso_U_11
    _atom_site_aniso_U_22
    _atom_site_aniso_U_33
    _atom_site_aniso_U_12
    _atom_site_aniso_U_13
    _atom_site_aniso_U_23
    C1 0.079(4) 0.043(3) 0.070(3) 0.022(3) 0.032(3) 0.014(2)
    C2 0.056(3) 0.030(2) 0.044(2) 0.008(2) 0.008(2) 0.0069(18)
    C3 0.052(3) 0.028(2) 0.040(2) -0.009(2) 0.006(2) 0.0075(17)
    C4 0.054(3) 0.027(2) 0.038(2) -0.007(2) 0.001(2) 0.0049(17)
    C5 0.071(4) 0.038(3) 0.050(3) -0.023(3) 0.005(3) 0.011(2)
    C6 0.070(4) 0.057(3) 0.055(3) -0.027(3) 0.017(3) 0.008(2)
    C7 0.059(4) 0.057(3) 0.053(3) -0.014(3) 0.017(3) 0.000(2)
    C8 0.060(3) 0.035(2) 0.048(2) -0.006(2) 0.018(2) 0.002(2)
    C9 0.078(5) 0.060(3) 0.057(3) -0.004(3) 0.022(3) 0.012(3)
    C10 0.056(4) 0.055(3) 0.042(2) -0.017(3) 0.005(2) 0.019(2)
    C11 0.037(3) 0.054(3) 0.049(2) -0.013(2) 0.004(2) 0.021(2)
    C12 0.045(3) 0.059(3) 0.045(2) -0.020(3) 0.005(2) 0.022(2)
    C13 0.065(4) 0.071(4) 0.067(3) -0.018(3) 0.023(3) 0.025(3)
    C14 0.058(4) 0.103(5) 0.073(4) -0.003(4) 0.030(3) 0.026(4)
    C15 0.057(4) 0.078(4) 0.075(3) 0.007(3) 0.020(3) 0.023(3)
    C16 0.045(3) 0.056(3) 0.068(3) -0.003(3) 0.012(3) 0.023(3)
    Mo1 0.0292(2) 0.01279(14) 0.02839(15) 0.00022(12) 0.01688(14) 0.00018(11)
    Mo2 0.0334(2) 0.01937(16) 0.02819(16) 0.00220(13) 0.01317(15) 0.00172(12)
    Mo3 0.0308(2) 0.01887(15) 0.03238(16) 0.00054(13) 0.01981(15) -0.00203(12)
    Mo4 0.0279(2) 0.02408(17) 0.03886(18) 0.00065(13) 0.01489(16) -0.00324(13)
    N1 0.058(3) 0.0221(16) 0.054(2) 0.0012(17) 0.022(2) 0.0097(15)
    N2 0.070(3) 0.0210(17) 0.049(2) 0.0021(18) 0.009(2) 0.0086(15)
    N3 0.062(3) 0.046(2) 0.050(2) -0.019(2) 0.012(2) 0.0170(18)
    N4 0.050(3) 0.049(2) 0.058(2) -0.0124(19) 0.014(2) 0.0295(19)
    O1 0.0372(18) 0.0232(13) 0.0545(16) 0.0030(12) 0.0251(14) -0.0021(12)
    O2 0.048(2) 0.0385(15) 0.0393(14) -0.0047(13) 0.0280(14) -0.0034(12)
    O3 0.0336(17) 0.0265(13) 0.0407(14) -0.0021(11) 0.0240(13) -0.0025(11)
    O4 0.0326(16) 0.0182(11) 0.0307(12) -0.0016(10) 0.0191(12) 0.0002(10)
    O5 0.050(2) 0.0327(14) 0.0330(13) 0.0010(13) 0.0192(13) 0.0012(11)
    O6 0.0319(17) 0.0275(13) 0.0342(13) -0.0010(11) 0.0121(12) -0.0037(11)
    O7 0.044(2) 0.0242(14) 0.0467(15) 0.0063(13) 0.0105(14) 0.0023(12)
    O8 0.0260(15) 0.0180(11) 0.0331(12) 0.0023(10) 0.0161(11) 0.0010(10)
    O9 0.0456(19) 0.0192(12) 0.0389(13) 0.0050(12) 0.0223(13) 0.0019(10)
    O10 0.0301(16) 0.0175(11) 0.0277(11) -0.0007(10) 0.0154(11) -0.0018(9)
    O11 0.0333(17) 0.0208(12) 0.0385(13) -0.0022(11) 0.0197(12) -0.0015(10)
    O12 0.0305(18) 0.0396(16) 0.0591(17) -0.0047(13) 0.0176(14) -0.0087(14)
    O13 0.0398(19) 0.0302(14) 0.0492(15) 0.0072(13) 0.0167(14) -0.0008(13)
_geom_special_details
;
All esds (except the esd in the dihedral angle between two l.s. planes) are
estimated using the full covariance matrix. The cell esds are taken into
account individually in the estimation of esds in distances, angles and
torsion angles; correlations between esds in cell parameters are only used
when they are defined by crystal symmetry. An approximate (isotropic)
treatment of cell esds is used for estimating esds involving l.s. planes.
;
loop_
    _geom_bond_atom_site_label_1
    _geom_bond_atom_site_label_2
    _geom_bond_site_symmetry_2
    _geom_bond_distance
    _geom_bond_publ_flag
    C1 C2 . 1.473(7) ?
    C1 H1A . 0.9600 ?
    C1 H1B . 0.9600 ?
    C1 H1C . 0.9600 ?
    C2 N2 . 1.332(6) ?
    C2 N1 . 1.326(5) ?
    C3 N1 . 1.384(6) ?
    C3 C8 . 1.378(6) ?
    C3 C4 . 1.395(5) ?
    C4 C5 . 1.386(7) ?
    C4 N2 . 1.386(6) ?
    C5 C6 . 1.366(8) ?
    C5 H5 . 0.9300 ?
    C6 C7 . 1.405(7) ?
    C6 H6 . 0.9300 ?
    C7 C8 . 1.379(6) ?
    C7 H7 . 0.9300 ?
    C8 H8 . 0.9300 ?
    C9 C10 . 1.474(8) ?
    C9 H9A . 0.9600 ?
    C9 H9B . 0.9600 ?
    C9 H9C . 0.9600 ?
    C10 N4 . 1.326(6) ?
    C10 N3 . 1.335(6) ?
    C11 C16 . 1.366(7) ?
    C11 N4 . 1.399(6) ?
    C11 C12 . 1.402(6) ?
    C12 N3 . 1.377(7) ?
    C12 C13 . 1.377(7) ?
    C13 C14 . 1.353(8) ?
    C13 H13 . 0.9300 ?
    C14 C15 . 1.407(8) ?
    C14 H14 . 0.9300 ?
    C15 C16 . 1.381(8) ?
    C15 H15 . 0.9300 ?
    C16 H16 . 0.9300 ?
    Mo1 O9 . 1.686(2) ?
    Mo1 O11 . 1.746(3) ?
    Mo1 O10 . 1.939(2) ?
    Mo1 O4 . 1.961(2) ?
    Mo1 O8 . 2.112(2) ?
    Mo1 O8 3_557 2.388(2) ?
    Mo1 Mo3 3_557 3.2178(5) ?
    Mo1 Mo2 . 3.2189(6) ?
    Mo2 O7 . 1.689(3) ?
    Mo2 O5 . 1.712(2) ?
    Mo2 O6 . 1.874(3) ?
    Mo2 O4 . 2.007(3) ?
    Mo2 O8 . 2.304(2) ?
    Mo2 O10 3_557 2.380(2) ?
    Mo3 O2 . 1.696(2) ?
    Mo3 O1 . 1.700(3) ?
    Mo3 O3 . 1.874(3) ?
    Mo3 O10 3_557 2.002(2) ?
    Mo3 O8 3_557 2.322(2) ?
    Mo3 O4 . 2.354(2) ?
    Mo3 Mo1 3_557 3.2178(5) ?
    Mo4 O12 . 1.694(3) ?
    Mo4 O13 . 1.703(3) ?
    Mo4 O6 3_557 1.928(2) ?
    Mo4 O3 . 1.930(2) ?
    Mo4 O11 . 2.253(3) ?
    Mo4 O8 3_557 2.519(3) ?
    N1 H1 . 0.8600 ?
    N2 H2 . 0.8600 ?
    N3 H3 . 0.8600 ?
    N4 H4 . 0.8600 ?
    O6 Mo4 3_557 1.928(2) ?
    O8 Mo3 3_557 2.322(2) ?
    O8 Mo1 3_557 2.388(2) ?
    O10 Mo3 3_557 2.002(2) ?
    O10 Mo2 3_557 2.380(2) ?
loop_
    _geom_angle_atom_site_label_1
    _geom_angle_atom_site_label_2
    _geom_angle_atom_site_label_3
    _geom_angle_site_symmetry_1
    _geom_angle_site_symmetry_3
    _geom_angle
    _geom_angle_publ_flag
    C2 C1 H1A . . 109.5 ?
    C2 C1 H1B . . 109.5 ?
    H1A C1 H1B . . 109.5 ?
    C2 C1 H1C . . 109.5 ?
    H1A C1 H1C . . 109.5 ?
    H1B C1 H1C . . 109.5 ?
    N2 C2 N1 . . 107.8(4) ?
    N2 C2 C1 . . 127.1(4) ?
    N1 C2 C1 . . 125.1(4) ?
    N1 C3 C8 . . 132.5(4) ?
    N1 C3 C4 . . 105.5(4) ?
    C8 C3 C4 . . 122.0(4) ?
    C5 C4 N2 . . 132.7(4) ?
    C5 C4 C3 . . 121.2(5) ?
    N2 C4 C3 . . 106.1(4) ?
    C6 C5 C4 . . 116.4(4) ?
    C6 C5 H5 . . 121.8 ?
    C4 C5 H5 . . 121.8 ?
    C5 C6 C7 . . 123.0(5) ?
    C5 C6 H6 . . 118.5 ?
    C7 C6 H6 . . 118.5 ?
    C8 C7 C6 . . 120.2(5) ?
    C8 C7 H7 . . 119.9 ?
    C6 C7 H7 . . 119.9 ?
    C3 C8 C7 . . 117.2(4) ?
    C3 C8 H8 . . 121.4 ?
    C7 C8 H8 . . 121.4 ?
    C10 C9 H9A . . 109.5 ?
    C10 C9 H9B . . 109.5 ?
    H9A C9 H9B . . 109.5 ?
    C10 C9 H9C . . 109.5 ?
    H9A C9 H9C . . 109.5 ?
    H9B C9 H9C . . 109.5 ?
    N4 C10 N3 . . 107.6(5) ?
    N4 C10 C9 . . 126.9(4) ?
    N3 C10 C9 . . 125.5(5) ?
    C16 C11 N4 . . 134.1(4) ?
    C16 C11 C12 . . 121.8(5) ?
    N4 C11 C12 . . 104.1(4) ?
    N3 C12 C13 . . 131.7(5) ?
    N3 C12 C11 . . 107.1(4) ?
    C13 C12 C11 . . 121.1(5) ?
    C14 C13 C12 . . 116.6(5) ?
    C14 C13 H13 . . 121.7 ?
    C12 C13 H13 . . 121.7 ?
    C13 C14 C15 . . 123.2(5) ?
    C13 C14 H14 . . 118.4 ?
    C15 C14 H14 . . 118.4 ?
    C16 C15 C14 . . 119.8(6) ?
    C16 C15 H15 . . 120.1 ?
    C14 C15 H15 . . 120.1 ?
    C11 C16 C15 . . 117.4(5) ?
    C11 C16 H16 . . 121.3 ?
    C15 C16 H16 . . 121.3 ?
    O9 Mo1 O11 . . 104.19(13) ?
    O9 Mo1 O10 . . 102.34(10) ?
    O11 Mo1 O10 . . 96.18(11) ?
    O9 Mo1 O4 . . 100.32(10) ?
    O11 Mo1 O4 . . 96.74(10) ?
    O10 Mo1 O4 . . 150.22(9) ?
    O9 Mo1 O8 . . 100.83(12) ?
    O11 Mo1 O8 . . 154.98(10) ?
    O10 Mo1 O8 . . 78.64(9) ?
    O4 Mo1 O8 . . 78.32(9) ?
    O9 Mo1 O8 . 3_557 175.91(12) ?
    O11 Mo1 O8 . 3_557 79.83(10) ?
    O10 Mo1 O8 . 3_557 77.76(8) ?
    O4 Mo1 O8 . 3_557 78.28(8) ?
    O8 Mo1 O8 . 3_557 75.15(10) ?
    O9 Mo1 Mo3 . 3_557 92.48(9) ?
    O11 Mo1 Mo3 . 3_557 132.03(7) ?
    O10 Mo1 Mo3 . 3_557 35.91(8) ?
    O4 Mo1 Mo3 . 3_557 124.42(7) ?
    O8 Mo1 Mo3 . 3_557 46.11(6) ?
    O8 Mo1 Mo3 3_557 3_557 85.24(5) ?
    O9 Mo1 Mo2 . . 90.71(9) ?
    O11 Mo1 Mo2 . . 132.94(7) ?
    O10 Mo1 Mo2 . . 124.25(7) ?
    O4 Mo1 Mo2 . . 36.25(7) ?
    O8 Mo1 Mo2 . . 45.61(6) ?
    O8 Mo1 Mo2 3_557 . 85.92(6) ?
    Mo3 Mo1 Mo2 3_557 . 90.460(15) ?
    O7 Mo2 O5 . . 104.76(13) ?
    O7 Mo2 O6 . . 102.64(13) ?
    O5 Mo2 O6 . . 101.01(12) ?
    O7 Mo2 O4 . . 97.22(12) ?
    O5 Mo2 O4 . . 99.18(12) ?
    O6 Mo2 O4 . . 146.89(10) ?
    O7 Mo2 O8 . . 96.12(11) ?
    O5 Mo2 O8 . . 158.55(11) ?
    O6 Mo2 O8 . . 78.74(9) ?
    O4 Mo2 O8 . . 72.97(8) ?
    O7 Mo2 O10 . 3_557 164.81(11) ?
    O5 Mo2 O10 . 3_557 87.08(10) ?
    O6 Mo2 O10 . 3_557 83.97(10) ?
    O4 Mo2 O10 . 3_557 71.11(9) ?
    O8 Mo2 O10 . 3_557 71.52(8) ?
    O7 Mo2 Mo1 . . 86.53(10) ?
    O5 Mo2 Mo1 . . 134.48(10) ?
    O6 Mo2 Mo1 . . 119.64(7) ?
    O4 Mo2 Mo1 . . 35.30(6) ?
    O8 Mo2 Mo1 . . 40.91(6) ?
    O10 Mo2 Mo1 3_557 . 78.35(6) ?
    O2 Mo3 O1 . . 105.60(13) ?
    O2 Mo3 O3 . . 102.02(12) ?
    O1 Mo3 O3 . . 102.64(13) ?
    O2 Mo3 O10 . 3_557 98.07(12) ?
    O1 Mo3 O10 . 3_557 97.49(12) ?
    O3 Mo3 O10 . 3_557 146.37(9) ?
    O2 Mo3 O8 . 3_557 158.12(11) ?
    O1 Mo3 O8 . 3_557 95.34(10) ?
    O3 Mo3 O8 . 3_557 78.99(9) ?
    O10 Mo3 O8 3_557 3_557 72.51(9) ?
    O2 Mo3 O4 . . 85.84(11) ?
    O1 Mo3 O4 . . 165.57(10) ?
    O3 Mo3 O4 . . 83.04(10) ?
    O10 Mo3 O4 3_557 . 71.77(8) ?
    O8 Mo3 O4 3_557 . 72.51(8) ?
    O2 Mo3 Mo1 . 3_557 132.68(10) ?
    O1 Mo3 Mo1 . 3_557 86.67(9) ?
    O3 Mo3 Mo1 . 3_557 119.94(7) ?
    O10 Mo3 Mo1 3_557 3_557 34.61(6) ?
    O8 Mo3 Mo1 3_557 3_557 40.95(6) ?
    O4 Mo3 Mo1 . 3_557 79.05(5) ?
    O12 Mo4 O13 . . 106.33(15) ?
    O12 Mo4 O6 . 3_557 102.94(12) ?
    O13 Mo4 O6 . 3_557 98.20(12) ?
    O12 Mo4 O3 . . 104.89(12) ?
    O13 Mo4 O3 . . 97.98(12) ?
    O6 Mo4 O3 3_557 . 142.20(11) ?
    O12 Mo4 O11 . . 93.22(12) ?
    O13 Mo4 O11 . . 160.46(12) ?
    O6 Mo4 O11 3_557 . 76.92(10) ?
    O3 Mo4 O11 . . 76.46(9) ?
    C2 N1 C3 . . 110.6(4) ?
    C2 N1 H1 . . 124.7 ?
    C3 N1 H1 . . 124.7 ?
    C2 N2 C4 . . 110.0(4) ?
    C2 N2 H2 . . 125.0 ?
    C4 N2 H2 . . 125.0 ?
    C10 N3 C12 . . 110.0(4) ?
    C10 N3 H3 . . 125.0 ?
    C12 N3 H3 . . 125.0 ?
    C10 N4 C11 . . 111.2(4) ?
    C10 N4 H4 . . 124.4 ?
    C11 N4 H4 . . 124.4 ?
    Mo3 O3 Mo4 . . 117.45(12) ?
    Mo1 O4 Mo2 . . 108.44(11) ?
    Mo1 O4 Mo3 . . 109.11(10) ?
    Mo2 O4 Mo3 . . 104.92(9) ?
    Mo2 O6 Mo4 . 3_557 118.36(13) ?
    Mo1 O8 Mo2 . . 93.48(8) ?
    Mo1 O8 Mo3 . 3_557 92.93(9) ?
    Mo2 O8 Mo3 . 3_557 162.00(12) ?
    Mo1 O8 Mo1 . 3_557 104.85(10) ?
    Mo2 O8 Mo1 . 3_557 97.79(8) ?
    Mo3 O8 Mo1 3_557 3_557 96.78(8) ?
    Mo1 O10 Mo3 . 3_557 109.48(11) ?
    Mo1 O10 Mo2 . 3_557 109.51(9) ?
    Mo3 O10 Mo2 3_557 3_557 104.12(9) ?
    Mo1 O11 Mo4 . . 120.98(12) ?
loop_
    _geom_hbond_atom_site_label_D
    _geom_hbond_atom_site_label_H
    _geom_hbond_atom_site_label_A
    _geom_hbond_site_symmetry_A
    _geom_hbond_distance_DH
    _geom_hbond_distance_HA
    _geom_hbond_distance_DA
    _geom_hbond_angle_DHA
    N1 H1 O5 4_665 0.86 1.95 2.811(4) 175.7
    N2 H2 O13 1_564 0.86 2.06 2.857(4) 154.7
    N3 H3 O1 4_665 0.86 1.99 2.752(4) 147.0
    N4 H4 O4 3_666 0.86 2.30 3.089(4) 153.5
    N4 H4 O2 3_666 0.86 2.41 3.060(5) 133.0
