# Supplementary material for: Tetra­kis(2-methyl­benzimidazolium) β-octa­molybdate(VI)
Source: Acta Crystallogr Sect E Struct Rep Online. 2010 Apr 10;66(Pt 5):m505. doi: 10.1107/S1600536810012304 (PMC2979158; doi:10.1107/S1600536810012304)
Supplement: Supplementary file 2 [file e-66-0m505-Isup2.hkl]

# 
# h,k,l, Fc-squared, Fo-squared, sigma(Fo-squared) and status flag 
# 
data_I
_shelx_title ' P21n in P2(1)/n' 
_shelx_refln_list_code          4 
_shelx_F_calc_maximum      536.93 
_exptl_crystal_F_000      1656.00 
_reflns_d_resolution_high  0.8409 
 
loop_ 
 _symmetry_equiv_pos_as_xyz 
 'x, y, z' 
 '-x+1/2, y+1/2, -z+1/2' 
 '-x, -y, -z' 
 'x-1/2, -y-1/2, z-1/2' 
 
_cell_length_a    10.4831 
_cell_length_b    17.8026 
_cell_length_c    13.7936 
_cell_angle_alpha  90.000 
_cell_angle_beta  112.305 
_cell_angle_gamma  90.000 
 
_shelx_F_squared_multiplier     1.000 
 
loop_ 
 _refln_index_h 
 _refln_index_k 
 _refln_index_l 
 _refln_F_squared_calc 
 _refln_F_squared_meas 
 _refln_F_squared_sigma 
 _refln_observed_status 
   2   0   0      778.57      781.53     27.54 o 
   4   0   0    31072.96    29181.44    565.52 o 
   6   0   0    20407.77    21262.82   1247.90 o 
   8   0   0      121.19      282.70    274.14 o 
  10   0   0     9431.95    10617.13    813.85 o 
   1   1   0    54404.76    47451.56   2552.91 o 
   2   1   0     1482.24     1668.17     38.52 o 
   3   1   0    12309.93    12251.43    162.84 o 
   4   1   0    18507.16    18569.58    258.38 o 
   5   1   0    17232.28    16726.40    323.57 o 
   6   1   0     4882.96     4742.91    122.33 o 
   7   1   0     1586.43     1478.14     71.97 o 
   8   1   0        1.06       24.63    171.31 o 
   9   1   0    24131.78    26116.49   1123.30 o 
  10   1   0       78.10      661.00    286.54 o 
  11   1   0      337.38      519.17    309.91 o 
   0   2   0   199038.48   200823.14   4189.17 o 
   1   2   0      265.21      266.14     29.98 o 
   2   2   0     6093.22     6283.08    154.01 o 
   3   2   0    11284.24    11295.54    160.37 o 
   4   2   0    57043.80    57524.13    765.45 o 
   5   2   0    26429.04    27225.06    376.21 o 
   6   2   0    24502.31    24249.88    461.90 o 
   7   2   0        1.58      -15.15     15.15 o 
   8   2   0       44.10       13.01     25.36 o 
   9   2   0       23.59      439.76    348.38 o 
  10   2   0     3813.04     4053.93    336.96 o 
  11   2   0      935.89      926.16    248.33 o 
   1   3   0     8269.61     8460.59    392.53 o 
   2   3   0    34101.63    34949.89    763.37 o 
   3   3   0     7549.98     7531.43    120.93 o 
   4   3   0    76502.23    79128.73   1040.87 o 
   5   3   0      890.45      767.48     30.91 o 
   6   3   0    20640.66    20354.40    406.39 o 
   7   3   0     2710.69     2547.88     86.54 o 
   8   3   0        4.72      -13.49     25.39 o 
   9   3   0     7517.31     7340.87    260.27 o 
  10   3   0     1209.89     1115.39    228.74 o 
  11   3   0      471.81      662.77    322.39 o 
   0   4   0    41862.75    43531.37    660.16 o 
   1   4   0    27809.01    28315.50   2455.82 o 
   2   4   0    16129.10    16438.80    441.75 o 
   3   4   0     3327.34     3257.92     61.88 o 
   4   4   0    78158.14    81362.97   1878.93 o 
   5   4   0    42138.87    43859.47    594.16 o 
   6   4   0    16779.03    17363.59    253.25 o 
   7   4   0     1255.29     1294.67     61.54 o 
   8   4   0     5685.03     5778.51    262.79 o 
   9   4   0       49.42      118.80     39.29 o 
  10   4   0       76.43       75.43     62.87 o 
  11   4   0     3701.46     3000.76   1544.88 o 
   1   5   0    20589.08    20340.62    506.56 o 
   2   5   0    75222.18    73990.30   3647.67 o 
   3   5   0      710.64      696.15     39.18 o 
   4   5   0    52700.96    56047.67   1095.55 o 
   5   5   0     1329.43     1369.33     38.02 o 
   6   5   0    15218.48    15232.14    462.99 o 
   7   5   0     5590.99     5535.47    220.10 o 
   8   5   0     6919.76     6787.75    807.69 o 
   9   5   0       57.80       -3.50     46.96 o 
  10   5   0     1685.53     1560.85    350.95 o 
  11   5   0     1664.94     1770.04    689.63 o 
   0   6   0     1141.93     1192.52     28.97 o 
   1   6   0    10946.54    10701.95    300.06 o 
   2   6   0    23809.82    24693.06    660.71 o 
   3   6   0     2819.35     3395.59    786.72 o 
   4   6   0    30475.40    32261.37    488.81 o 
   5   6   0     7294.37     7356.92    270.34 o 
   6   6   0     1837.52     1989.87     76.10 o 
   7   6   0    19322.69    17741.63   2889.55 o 
   8   6   0     9558.53     9428.07    272.96 o 
   9   6   0      488.70      453.42    117.26 o 
  10   6   0     1285.48     1300.91    711.05 o 
  11   6   0     5693.74     5577.24   2641.43 o 
   1   7   0     9822.87     9279.93    129.65 o 
   2   7   0   155197.95   154513.13   3175.77 o 
   3   7   0     3156.22     3160.96    177.65 o 
   4   7   0     6973.31     7388.86    560.34 o 
   5   7   0       66.73      121.89     34.75 o 
   6   7   0       13.73       38.42     21.21 o 
   7   7   0     1121.30     1177.87     67.03 o 
   8   7   0    13610.79    14312.28    416.92 o 
   9   7   0      487.18      450.30    179.90 o 
  10   7   0       28.90      -29.43    188.47 o 
   0   8   0     1695.34     1904.68     43.24 o 
   1   8   0    25605.87    25584.97    280.89 o 
   2   8   0     2263.74     2744.50    290.03 o 
   3   8   0     1335.22     1502.46    138.50 o 
   4   8   0      651.24      686.09    134.44 o 
   5   8   0        0.98       15.00     32.48 o 
   6   8   0     7799.67     8572.77    242.03 o 
   7   8   0    15600.35    16385.45    459.75 o 
   8   8   0     2194.91     2187.39    119.94 o 
   9   8   0     2603.40     2648.25   1272.17 o 
  10   8   0      136.06      120.72    205.60 o 
   1   9   0     1972.49     2164.58     34.21 o 
   2   9   0    89339.99    91062.33   2161.69 o 
   3   9   0    17683.00    16447.94    501.16 o 
   4   9   0     1299.25     1438.87     45.38 o 
   5   9   0        2.08       -6.35     31.92 o 
   6   9   0      470.25      497.82    254.15 o 
   7   9   0     8270.17     8732.43    285.56 o 
   8   9   0     9448.00     9994.61    322.68 o 
   9   9   0      141.27      140.86     92.81 o 
  10   9   0      397.19      382.11    345.53 o 
   0  10   0       17.98       63.38     10.44 o 
   1  10   0       20.44       48.89      6.99 o 
   2  10   0    10235.28     9730.49    198.82 o 
   3  10   0       93.89      148.49     37.12 o 
   4  10   0     2446.22     2721.39    122.79 o 
   5  10   0      121.05      120.05     28.00 o 
   6  10   0    10710.54    11202.53    339.82 o 
   7  10   0     3480.66     3712.28    165.62 o 
   8  10   0      355.31      350.94     59.30 o 
   9  10   0      209.24      158.08     50.57 o 
  10  10   0       68.44       47.04     95.66 o 
   1  11   0      247.03      252.06     20.09 o 
   2  11   0    20107.68    19639.41    272.67 o 
   3  11   0    49296.70    49858.83   1225.05 o 
   4  11   0      214.30      215.94     67.72 o 
   5  11   0      814.58      870.96     74.25 o 
   6  11   0     4608.59     4691.52    195.25 o 
   7  11   0     5940.99     6470.80    237.02 o 
   8  11   0      106.41      132.61     77.11 o 
   9  11   0        4.86       -0.22     31.20 o 
   0  12   0     3917.37     4057.81    154.20 o 
   1  12   0     9284.63     9520.45    145.98 o 
   2  12   0    24370.49    23975.78    328.61 o 
   3  12   0     3331.60     3335.87    128.50 o 
   4  12   0     4777.99     5162.93    194.18 o 
   5  12   0      667.13      685.39     42.65 o 
   6  12   0     4018.98     4015.16    119.09 o 
   7  12   0      249.64      237.67     62.65 o 
   8  12   0      106.50       65.36     38.74 o 
   9  12   0      163.76      142.07    134.21 o 
   1  13   0     5589.90     5849.51    144.36 o 
   2  13   0     2067.48     2127.81     54.68 o 
   3  13   0    11312.73    11308.45    195.25 o 
   4  13   0     2770.94     2913.04    105.60 o 
   5  13   0      143.14      146.24     33.39 o 
   6  13   0    13364.03    12996.70    329.33 o 
   7  13   0     2100.59     2053.47     81.51 o 
   8  13   0      485.31      555.06     44.96 o 
   9  13   0     1198.90     1356.41    108.51 o 
   0  14   0    14423.48    14520.74    416.92 o 
   1  14   0    10301.73    10444.31    227.16 o 
   2  14   0      335.63      355.60     40.23 o 
   3  14   0     4416.09     4689.03    130.13 o 
   4  14   0      631.66      689.72     44.37 o 
   5  14   0        0.50      -21.74     23.91 o 
   6  14   0     2614.33     2548.95     86.62 o 
   7  14   0      842.94      876.63     54.27 o 
   8  14   0      455.87      499.42     46.43 o 
   1  15   0     9993.20     9947.21    223.06 o 
   2  15   0       34.71        9.88     26.02 o 
   3  15   0       12.78       21.89     23.24 o 
   4  15   0        6.56       -2.36     23.16 o 
   5  15   0      114.54      106.73     37.12 o 
   6  15   0     4693.44     4425.38    149.91 o 
   7  15   0      373.17      312.97     53.17 o 
   8  15   0     1187.74     1356.41    111.37 o 
   0  16   0     7969.54     8412.61    282.70 o 
   1  16   0     7005.43     7006.18    176.67 o 
   2  16   0      970.42     1018.09     62.21 o 
   3  16   0     1823.91     1782.21     80.69 o 
   4  16   0     1227.70     1070.47     65.68 o 
   5  16   0     9206.78     8847.29    444.05 o 
   6  16   0       71.99       46.40     32.12 o 
   7  16   0       23.28       36.29     30.86 o 
   1  17   0     1707.08     1739.41     80.69 o 
   2  17   0      714.65      765.18     57.52 o 
   3  17   0       25.15       14.69     28.05 o 
   4  17   0     4502.42     4448.92    205.60 o 
   5  17   0      487.54      498.63     52.80 o 
   6  17   0        4.78       -4.92     29.23 o 
   0  18   0      642.57      645.37     79.96 o 
   1  18   0     2395.57     2486.04     99.94 o 
   2  18   0      235.57      236.48     42.26 o 
   3  18   0      556.98      523.23     53.48 o 
   4  18   0      669.93      667.11    105.66 o 
   5  18   0    13793.11    13304.26    299.84 o 
   6  18   0       53.64       17.81     34.15 o 
   1  19   0     1703.19     1664.94     84.81 o 
   2  19   0     1513.17     1460.48     81.76 o 
   3  19   0       95.28       64.89     36.18 o 
   4  19   0     3877.86     3795.52    131.97 o 
   5  19   0        1.33       18.65     34.15 o 
   0  20   0      427.62      442.62     79.96 o 
   1  20   0     2774.88     2689.93    112.05 o 
   2  20   0      489.17      475.79     58.45 o 
   3  20   0      168.60      148.49     44.29 o 
   1  21   0     5087.83     4987.56    160.52 o 
 -11   0   1      165.03     -162.77    356.95 o 
  -9   0   1     4275.37     4034.97    442.62 o 
  -7   0   1    10362.54    11680.06    431.05 o 
  -5   0   1     2087.14     2062.87     65.89 o 
  -3   0   1    21675.93    22400.49    337.87 o 
  -1   0   1    28434.32    30526.40    602.53 o 
   1   0   1      207.35      359.81     14.28 o 
   3   0   1     2898.76     3501.46    386.93 o 
   5   0   1    30341.37    27930.90    627.41 o 
   7   0   1       45.74      -31.41    205.60 o 
   9   0   1    20899.27    22413.63   1402.10 o 
 -11   1   1        2.78     -190.06    233.21 o 
 -10   1   1     4150.50     3119.45    826.70 o 
  -9   1   1      142.44       18.12    234.20 o 
  -8   1   1       36.77       13.90     36.14 o 
  -7   1   1     1894.54     2018.52     66.85 o 
  -6   1   1     8797.23     8798.42    172.57 o 
  -5   1   1     4775.25     4937.12     79.78 o 
  -4   1   1     4467.37     4202.37     70.07 o 
  -3   1   1     2244.05     2271.03     55.40 o 
  -2   1   1      205.84      478.32    174.19 o 
  -1   1   1     6430.76     6554.22    386.93 o 
   0   1   1   187302.64   178015.44   3518.10 o 
   1   1   1      114.49      144.53     12.85 o 
   2   1   1     3100.98     3064.06     57.62 o 
   3   1   1     5608.72     5495.12    518.29 o 
   4   1   1     2060.70     1790.25     80.15 o 
   5   1   1     1648.45     1565.77     87.96 o 
   6   1   1     2025.13     2091.93     85.42 o 
   7   1   1       91.69       64.63     60.33 o 
   8   1   1      811.37      891.15    158.27 o 
   9   1   1      139.71     1222.71    209.74 o 
  10   1   1     2499.15     2663.13    259.18 o 
  11   1   1       97.09       73.95    283.69 o 
 -11   2   1      307.82      -65.08    247.55 o 
 -10   2   1       49.70      -73.52    237.10 o 
  -9   2   1     1268.77     1068.64    406.92 o 
  -8   2   1        4.16       40.29     20.40 o 
  -7   2   1     2338.81     2204.06     77.10 o 
  -6   2   1    11623.27    11454.86    165.49 o 
  -5   2   1      211.84      350.00     42.92 o 
  -4   2   1    27983.81    28245.97    383.94 o 
  -3   2   1     3754.58     4059.63     88.73 o 
  -2   2   1       22.87       49.95      6.79 o 
  -1   2   1    60156.50    62389.79   2854.18 o 
   0   2   1      474.71      526.61     10.97 o 
   1   2   1      865.93      974.38    136.11 o 
   2   2   1     6990.34     7515.56    454.41 o 
   3   2   1     8310.17     8082.72    200.27 o 
   4   2   1    28608.00    28285.34    579.70 o 
   5   2   1    21006.61    21029.83    454.11 o 
   6   2   1    14467.82    15132.81    420.23 o 
   7   2   1      398.86      345.63     76.08 o 
   8   2   1      338.60      239.43     44.66 o 
   9   2   1    13581.51    15010.22    715.55 o 
  10   2   1      602.35      889.68    304.84 o 
  11   2   1       15.40      -77.85    253.36 o 
 -11   3   1      170.69     -113.69    248.54 o 
 -10   3   1      810.13      532.96    498.30 o 
  -9   3   1     2875.44     2602.32    178.48 o 
  -8   3   1     6015.96     5884.81    867.05 o 
  -7   3   1     2444.91     2473.81    126.19 o 
  -6   3   1     6001.50     5875.34    204.90 o 
  -5   3   1    21956.34    22749.38    337.95 o 
  -4   3   1    39916.38    41695.32    610.46 o 
  -3   3   1     6052.24     6205.31     97.37 o 
  -2   3   1     9726.70    10076.56    194.84 o 
  -1   3   1      869.97      893.85     24.89 o 
   0   3   1    64152.34    54443.12  16601.05 o 
   1   3   1     1613.33     1674.25     73.78 o 
   2   3   1      763.19      727.38     22.44 o 
   3   3   1    10184.18     9643.64    145.83 o 
   4   3   1    15849.96    16427.58    262.14 o 
   5   3   1    24978.06    25911.49    382.68 o 
   6   3   1     4365.43     4406.53    136.69 o 
   7   3   1      551.08      555.45     50.75 o 
   8   3   1       97.81       33.15     63.01 o 
   9   3   1       18.99      469.09    238.07 o 
  10   3   1      666.80      723.55    320.75 o 
  11   3   1     1277.19     1419.59    230.67 o 
 -11   4   1     2541.85     1597.69    925.22 o 
 -10   4   1       43.60       16.90     76.68 o 
  -9   4   1      675.68      626.87    129.42 o 
  -8   4   1       93.75      176.40     31.87 o 
  -7   4   1       93.51       85.98     23.45 o 
  -6   4   1     8602.01     8626.91    322.98 o 
  -5   4   1     9792.87    10390.69    461.39 o 
  -4   4   1    48098.73    50022.79    826.40 o 
  -3   4   1     2458.75     2523.40     50.66 o 
  -2   4   1     4868.58     4669.19    263.38 o 
  -1   4   1     1609.10     1851.45     34.03 o 
   0   4   1     1939.61     1954.13     31.38 o 
   1   4   1    83041.24    71247.22  11071.73 o 
   2   4   1     5288.31     5265.72    129.83 o 
   3   4   1     6331.77     5805.99     94.72 o 
   4   4   1    33904.13    35432.56    727.55 o 
   5   4   1    15845.90    15512.24    230.96 o 
   6   4   1    18089.36    18277.68    411.71 o 
   7   4   1     1785.09     1677.84     81.70 o 
   8   4   1      185.47      149.73     60.19 o 
   9   4   1     2625.43     2522.50    121.39 o 
  10   4   1     1525.80     1608.87     98.53 o 
  11   4   1     1903.85     2011.87    261.44 o 
 -11   5   1      107.52      141.58    137.07 o 
 -10   5   1       86.16       60.92     98.52 o 
  -9   5   1     1489.28     1484.40     91.07 o 
  -8   5   1    11610.79    11841.76    317.48 o 
  -7   5   1      691.88      674.97    166.00 o 
  -6   5   1      591.66      661.54    162.40 o 
  -5   5   1     2935.32     3222.93    225.76 o 
  -4   5   1    33344.78    34254.64   1436.83 o 
  -3   5   1      203.08      214.96     15.75 o 
  -2   5   1     4511.05     4092.94    124.72 o 
  -1   5   1       76.96       92.11      9.01 o 
   0   5   1     3056.40     3304.63     49.47 o 
   1   5   1    14262.64    13779.77    334.68 o 
   2   5   1     7718.71     7907.50    170.23 o 
   3   5   1     1666.69     1591.74     28.56 o 
   4   5   1     7498.37     7842.37    205.67 o 
   5   5   1    12329.43    12523.49    212.34 o 
   6   5   1      304.09      284.76     92.02 o 
   7   5   1     6196.55     6442.87    186.50 o 
   8   5   1      857.53      823.43     68.75 o 
   9   5   1       36.75       37.85     33.63 o 
  10   5   1     5590.94     5425.53    631.37 o 
 -11   6   1     1422.25     1345.86    849.54 o 
 -10   6   1      411.83      418.89    292.70 o 
  -9   6   1     4398.51     4449.03    179.90 o 
  -8   6   1     3888.12     4102.98    149.43 o 
  -7   6   1        0.01      -13.97     17.92 o 
  -6   6   1        2.54       25.24     43.28 o 
  -5   6   1     5262.88     5404.26    786.00 o 
  -4   6   1     1240.51     1496.44    250.19 o 
  -3   6   1     7104.06     7152.99    954.49 o 
  -2   6   1    22052.00    21990.15    508.30 o 
  -1   6   1      986.29      992.22     44.06 o 
   0   6   1      205.77      266.58     12.79 o 
   1   6   1    71722.78    71200.82    835.73 o 
   2   6   1    58093.34    57476.67    901.50 o 
   3   6   1      826.89      901.79     27.13 o 
   4   6   1     2386.86     2544.00     68.42 o 
   5   6   1     9960.62     9856.37    729.33 o 
   6   6   1      114.08      168.79     33.17 o 
   7   6   1       16.38       37.44     39.79 o 
   8   6   1     2108.08     2134.88    181.99 o 
   9   6   1       20.95       13.02     25.46 o 
  10   6   1      767.01      847.76     84.33 o 
 -11   7   1       64.35       67.07    122.79 o 
 -10   7   1      192.52      138.13    162.77 o 
  -9   7   1      130.26      159.86     72.01 o 
  -8   7   1    10376.95    10679.96    325.54 o 
  -7   7   1     3317.74     3433.85    127.42 o 
  -6   7   1        8.00       20.02     18.55 o 
  -5   7   1     6848.11     6947.06   1047.51 o 
  -4   7   1     6378.17     5944.76    949.82 o 
  -3   7   1    10423.23    10959.81    299.84 o 
  -2   7   1     7419.71     8021.22    329.82 o 
  -1   7   1     1635.55     1711.32     36.02 o 
   0   7   1     7487.30     8049.68    116.35 o 
   1   7   1    29378.10    29584.28    808.27 o 
   2   7   1    20936.62    22403.66    457.04 o 
   3   7   1      174.95      279.29     16.55 o 
   4   7   1      414.43      470.15     21.48 o 
   5   7   1        4.01       15.45     33.79 o 
   6   7   1     2214.19     2144.05     80.40 o 
   7   7   1    22364.23    22075.01   1829.13 o 
   8   7   1     1707.74     1776.25    197.20 o 
   9   7   1      192.95      185.34     87.10 o 
  10   7   1     4127.07     4087.49   1604.85 o 
 -10   8   1     1819.39     1847.58    117.08 o 
  -9   8   1      554.07      519.03    305.55 o 
  -8   8   1     5025.76     5494.18    205.60 o 
  -7   8   1     2010.27     2030.33    108.51 o 
  -6   8   1      142.89      143.02     45.71 o 
  -5   8   1     7470.47     7592.78   1208.97 o 
  -4   8   1     2272.69     2458.63     59.71 o 
  -3   8   1    22935.55    23167.51    588.25 o 
  -2   8   1    42879.59    42150.07    620.22 o 
  -1   8   1       58.06      127.09     12.47 o 
   0   8   1      178.50      255.30     20.94 o 
   1   8   1    48576.87    49477.10    760.31 o 
   2   8   1    39235.84    38529.62   1180.04 o 
   3   8   1     5167.63     5035.01    109.19 o 
   4   8   1     2026.82     2082.39     93.34 o 
   5   8   1     4794.33     4795.22    312.46 o 
   6   8   1     7290.17     7435.97    549.42 o 
   7   8   1     3493.19     3395.83    488.53 o 
   8   8   1     2609.82     2689.24    986.61 o 
   9   8   1       10.82      -11.31    137.07 o 
  10   8   1      135.91      140.60    158.49 o 
 -10   9   1      758.39      820.36    235.76 o 
  -9   9   1      132.73      112.77     75.67 o 
  -8   9   1     1132.25     1153.66     88.52 o 
  -7   9   1      394.91      392.75    281.28 o 
  -6   9   1     1294.51     1243.82    323.36 o 
  -5   9   1     7375.12     7738.82    148.86 o 
  -4   9   1     1545.72     1518.45     71.39 o 
  -3   9   1    20819.38    21155.76    846.69 o 
  -2   9   1     5309.11     5094.84     86.02 o 
  -1   9   1     5542.59     5570.86     89.65 o 
   0   9   1     1077.89     1167.70     23.33 o 
   1   9   1    10835.01    10522.44    206.63 o 
   2   9   1     1986.22     1798.24     80.79 o 
   3   9   1    10155.92    10258.43    412.52 o 
   4   9   1     2535.52     2448.61     50.41 o 
   5   9   1     3012.16     3216.99    129.93 o 
   6   9   1     9893.64    10334.43    316.97 o 
   7   9   1    11008.73     9952.29   4647.49 o 
   8   9   1       59.47       47.28     69.96 o 
   9   9   1       20.21        2.14    111.37 o 
  10   9   1      445.77      492.35    372.66 o 
 -10  10   1     3837.06     4269.13    194.18 o 
  -9  10   1        6.68      -12.02     26.61 o 
  -8  10   1     1238.69     1173.65     91.38 o 
  -7  10   1     2837.24     3124.03    145.64 o 
  -6  10   1     9002.91     9206.46    288.42 o 
  -5  10   1      614.77      680.55     35.88 o 
  -4  10   1        0.34       14.28     28.56 o 
  -3  10   1    34411.00    34734.53   1674.81 o 
  -2  10   1    18557.32    19085.00    263.08 o 
  -1  10   1    14057.51    15010.60    210.54 o 
   0  10   1     2880.10     2964.27     44.18 o 
   1  10   1     1653.78     1625.75     37.35 o 
   2  10   1     7601.73     7663.18    231.64 o 
   3  10   1    23475.70    23326.94    355.29 o 
   4  10   1      124.79      116.85     21.50 o 
   5  10   1      782.64      814.06     42.42 o 
   6  10   1      678.71      794.25    405.50 o 
   7  10   1     5548.16     5391.50   2535.78 o 
   8  10   1        2.55       39.86    101.37 o 
   9  10   1      327.92      331.38    316.97 o 
 -10  11   1      990.19     1029.00    239.17 o 
  -9  11   1      370.43      420.20    141.45 o 
  -8  11   1        3.10      -24.44     24.44 o 
  -7  11   1     3299.89     3384.04    154.77 o 
  -6  11   1       57.17       92.92     27.85 o 
  -5  11   1        7.61        7.81     22.26 o 
  -4  11   1      892.89      874.65     48.70 o 
  -3  11   1     6359.62     6545.29    268.62 o 
  -2  11   1    18622.21    18757.44    261.83 o 
  -1  11   1    27610.23    28777.25    383.68 o 
   0  11   1     2649.34     2718.40     43.10 o 
   1  11   1      944.41     1024.86     24.37 o 
   2  11   1    13053.18    12946.03    232.36 o 
   3  11   1    29594.67    28479.55    764.46 o 
   4  11   1     3762.02     3599.76    130.98 o 
   5  11   1      137.93      135.61     27.21 o 
   6  11   1     7260.20     7085.20    424.14 o 
   7  11   1     3386.05     3477.36   1726.21 o 
   8  11   1      444.96      426.43    371.23 o 
   9  11   1      319.15      314.60    325.54 o 
  -9  12   1      135.22      150.82     43.13 o 
  -8  12   1       51.97       14.00     37.10 o 
  -7  12   1     2203.45     2320.23     87.82 o 
  -6  12   1    24571.06    25463.41    682.49 o 
  -5  12   1      508.94      549.68    146.40 o 
  -4  12   1      494.17      544.76     31.99 o 
  -3  12   1    18888.19    18671.10    265.93 o 
  -2  12   1     3468.42     3315.55     69.94 o 
  -1  12   1      111.39      107.91     15.66 o 
   0  12   1     1723.79     1825.76     43.63 o 
   1  12   1      710.34      708.62     29.93 o 
   2  12   1     1316.37     1286.95     51.15 o 
   3  12   1     6526.22     6498.47    384.12 o 
   4  12   1      611.39      658.44     41.27 o 
   5  12   1      247.21      277.71     59.35 o 
   6  12   1      398.43      373.89     98.86 o 
   7  12   1     2658.30     2958.40    151.35 o 
   8  12   1     1189.37     1184.08    725.32 o 
   9  12   1        0.41      -35.99    131.36 o 
  -9  13   1      112.59      109.54     53.17 o 
  -8  13   1        2.32       -1.54     28.44 o 
  -7  13   1     8153.88     8062.36    238.03 o 
  -6  13   1      654.66      705.31     50.60 o 
  -5  13   1       51.67       39.90     31.65 o 
  -4  13   1      419.03      426.22     36.52 o 
  -3  13   1     2115.95     2200.21     58.13 o 
  -2  13   1       16.23       49.31     15.42 o 
  -1  13   1    38195.26    38935.10    690.43 o 
   0  13   1     1031.62     1074.24     55.50 o 
   1  13   1     1541.19     1650.63     67.62 o 
   2  13   1     4834.56     5026.49    378.37 o 
   3  13   1    37579.06    38105.17    968.05 o 
   4  13   1        0.03        0.34     17.09 o 
   5  13   1      265.04      254.15     53.58 o 
   6  13   1     2682.47     2807.06    145.64 o 
   7  13   1       67.09       39.27     34.83 o 
   8  13   1       58.78       65.07     71.49 o 
  -8  14   1      453.15      437.37     43.51 o 
  -7  14   1      164.95      240.16     47.86 o 
  -6  14   1    15351.36    14699.67    451.40 o 
  -5  14   1     1102.50     1043.99     57.48 o 
  -4  14   1       13.89       10.19     22.59 o 
  -3  14   1      669.62      641.78     35.07 o 
  -2  14   1      562.71      620.13     49.44 o 
  -1  14   1    13806.24    13952.48    284.71 o 
   0  14   1      107.88       94.23     28.27 o 
   1  14   1     2932.65     2905.78    118.51 o 
   2  14   1     2913.44     2866.87     95.77 o 
   3  14   1      108.04      161.72     31.56 o 
   4  14   1      538.77      596.82     74.25 o 
   5  14   1     1113.94     1139.39     94.23 o 
   6  14   1     1445.18     1507.76    108.51 o 
   7  14   1      526.29      528.86    389.79 o 
   8  14   1     7114.49     7618.75    288.42 o 
  -8  15   1      147.44      143.97     33.81 o 
  -7  15   1     6257.49     6313.07    156.43 o 
  -6  15   1     1175.19     1184.26     50.02 o 
  -5  15   1     2377.87     2485.64     72.32 o 
  -4  15   1     2436.73     2379.97     90.60 o 
  -3  15   1     1524.38     1415.94     69.12 o 
  -2  15   1     9749.35     9953.88    223.12 o 
  -1  15   1    17798.87    18099.04    358.37 o 
   0  15   1     4477.04     4684.19    131.25 o 
   1  15   1     1271.58     1295.14     66.63 o 
   2  15   1        8.94        4.28     23.98 o 
   3  15   1    18361.68    17885.95    613.95 o 
   4  15   1      546.38      572.37     48.70 o 
   5  15   1     1687.83     1721.93    117.08 o 
   6  15   1        1.65      -35.32     35.32 o 
   7  15   1      233.93      218.80     77.15 o 
  -7  16   1      282.05      306.01     35.00 o 
  -6  16   1     3611.24     3511.94    120.95 o 
  -5  16   1     3795.23     3740.38    125.65 o 
  -4  16   1     1338.60     1302.58     70.33 o 
  -3  16   1     3207.23     3156.25    107.90 o 
  -2  16   1     2735.36     2647.70     97.79 o 
  -1  16   1    15623.59    15676.71    323.06 o 
   0  16   1      631.74      574.49     50.48 o 
   1  16   1      631.25      608.72     74.25 o 
   2  16   1      289.53      258.81     45.69 o 
   3  16   1      288.29      302.69     54.26 o 
   4  16   1     1381.05     1422.09    115.65 o 
   5  16   1     2021.91     2109.13     92.81 o 
   6  16   1      402.58      396.05     59.97 o 
   7  16   1     2434.08     2570.04    154.20 o 
  -7  17   1        1.52       -2.75     27.20 o 
  -6  17   1      854.86      835.76     63.39 o 
  -5  17   1     9369.15     9235.09    224.81 o 
  -4  17   1      714.19      630.67     55.28 o 
  -3  17   1     3815.48     3767.27    123.12 o 
  -2  17   1    11112.15    10998.51    249.32 o 
  -1  17   1     6645.59     6647.92    173.65 o 
   0  17   1     1271.97     1337.61    148.49 o 
   1  17   1        3.23        6.24     27.20 o 
   2  17   1      684.19      663.22     54.41 o 
   3  17   1     1647.01     1630.50     79.59 o 
   4  17   1     1086.85     1163.42     69.96 o 
   5  17   1     7606.72     7342.59    193.34 o 
   6  17   1      119.36      145.20     39.03 o 
  -6  18   1      540.98      474.51     57.11 o 
  -5  18   1     4917.95     4864.16    157.06 o 
  -4  18   1      622.46      647.16     58.14 o 
  -3  18   1     2910.85     3003.22    111.00 o 
  -2  18   1     2131.80     2110.85     92.88 o 
  -1  18   1     3920.34     3935.62    127.21 o 
   0  18   1        6.35       40.44     31.25 o 
   1  18   1     6068.47     6078.21    168.60 o 
   2  18   1      667.34      669.37     57.31 o 
   3  18   1       67.19       61.53     32.91 o 
   4  18   1     6234.63     6213.40    322.68 o 
   5  18   1     2081.74     2036.93     94.32 o 
  -5  19   1     6361.99     6134.96    178.49 o 
  -4  19   1     2924.08     2973.46    115.04 o 
  -3  19   1      322.16      282.24     48.34 o 
  -2  19   1     1689.68     1793.08     88.78 o 
  -1  19   1     2269.05     2225.24     97.79 o 
   0  19   1      569.86      594.03     59.54 o 
   1  19   1      366.74      429.03     52.50 o 
   2  19   1     1239.02     1281.58     75.54 o 
   3  19   1      135.06      108.73     39.03 o 
   4  19   1      948.73      998.88     81.38 o 
  -4  20   1      834.62      885.35     71.49 o 
  -3  20   1      446.57      418.36     55.50 o 
  -2  20   1      539.25      585.80     61.56 o 
  -1  20   1        0.33       -7.06     39.98 o 
   0  20   1     2674.54     2582.76    110.03 o 
   1  20   1    17604.31    16795.63    362.45 o 
   2  20   1     2284.18     2164.09    100.72 o 
   3  20   1       32.36      -12.85     34.33 o 
  -1  21   1      348.26      302.31     53.48 o 
   0  21   1     2364.72     2413.47    109.04 o 
 -12   0   2     2293.52      625.38    394.07 o 
  -8   0   2     1527.11     1562.01    137.07 o 
  -6   0   2       19.10     -108.51    179.90 o 
  -4   0   2    13423.36    13202.79    209.68 o 
  -2   0   2     7253.29     7057.09    108.01 o 
   0   0   2     2958.57     3161.15     71.39 o 
   2   0   2   261122.20   240897.73   3620.77 o 
   4   0   2     1431.57     1339.28     62.82 o 
   6   0   2    20643.26    20606.03   1239.33 o 
   8   0   2      847.90      853.83    225.59 o 
  10   0   2       21.14     -114.22    336.96 o 
 -12   1   2      275.02      268.52    248.34 o 
 -11   1   2      831.17       36.89    218.74 o 
 -10   1   2       92.89     -268.43    274.14 o 
  -9   1   2     1031.29     1079.01    137.40 o 
  -8   1   2      207.71      124.52     65.55 o 
  -7   1   2    41715.39    39324.06   2550.67 o 
  -6   1   2      369.37      452.75     74.23 o 
  -5   1   2      363.08      412.34     52.77 o 
  -4   1   2      203.80      139.11     10.30 o 
  -3   1   2   106338.70   106586.07   2228.01 o 
  -2   1   2     3914.39     4144.83     61.00 o 
  -1   1   2    14087.53    14416.88    203.94 o 
   0   1   2     2971.13     3028.37     48.46 o 
   1   1   2     1726.65     1881.63     30.77 o 
   2   1   2    34830.16    36344.44    437.75 o 
   3   1   2     6004.32     6121.49    111.14 o 
   4   1   2     1209.95     1201.91     95.66 o 
   5   1   2      425.60      425.27     55.92 o 
   6   1   2     3041.89     2969.96    108.01 o 
   7   1   2       14.66      102.74    140.32 o 
   8   1   2      187.95      248.09    221.87 o 
   9   1   2     1643.79     1812.70    214.47 o 
  10   1   2        1.27     -220.77    220.77 o 
 -11   2   2      518.82      141.46    234.16 o 
 -10   2   2        1.42      -24.41    124.22 o 
  -9   2   2     5117.03     4823.69    671.07 o 
  -8   2   2     1432.73     1493.60     96.95 o 
  -7   2   2     3781.57     3805.82     81.37 o 
  -6   2   2      917.74      957.64     94.05 o 
  -5   2   2     1099.90     1164.47     65.12 o 
  -4   2   2    12597.65    12206.86    954.42 o 
  -3   2   2    25061.37    25405.77    986.32 o 
  -2   2   2    21169.15    21572.08    497.87 o 
  -1   2   2     7815.21     8452.65    101.61 o 
   0   2   2     3751.28     3984.95     61.56 o 
   1   2   2     1021.97     1232.89    116.94 o 
   2   2   2    40957.14    39736.88    602.88 o 
   3   2   2     2425.11     2081.46    230.26 o 
   4   2   2        0.93        6.57     14.16 o 
   5   2   2    11994.76    11994.98    287.73 o 
   6   2   2    15473.59    14982.95    471.06 o 
   7   2   2     1075.64     1173.81     69.33 o 
   8   2   2        1.33      -30.34     87.92 o 
   9   2   2      219.33      375.93    240.26 o 
  10   2   2      524.11      695.55    292.70 o 
 -11   3   2     2827.51      817.82    465.46 o 
 -10   3   2       77.05       76.36     85.73 o 
  -9   3   2     5491.54     5192.46    202.75 o 
  -8   3   2     2263.39     2384.87     97.03 o 
  -7   3   2    22299.71    20393.89   2704.22 o 
  -6   3   2      366.25      330.02     69.84 o 
  -5   3   2     4039.32     4243.79    442.22 o 
  -4   3   2     3101.91     2542.26    273.87 o 
  -3   3   2    19817.64    19857.95   1295.84 o 
  -2   3   2    34679.66    35880.52    578.27 o 
  -1   3   2     5186.66     5918.49     98.72 o 
   0   3   2    51882.22    52091.25    753.04 o 
   1   3   2    24010.01    23502.74    427.14 o 
   2   3   2    14147.92    14278.23    247.01 o 
   3   3   2     1771.71     1851.44     45.24 o 
   4   3   2      209.01      248.44    222.74 o 
   5   3   2      919.19      890.06    197.04 o 
   6   3   2    13604.30    13523.43    324.41 o 
   7   3   2      961.34      859.47     74.05 o 
   8   3   2     2359.23     2376.14    106.69 o 
   9   3   2       26.51       43.13     31.05 o 
  10   3   2       52.66      229.47    256.06 o 
 -11   4   2     2712.74      382.65    342.67 o 
 -10   4   2      764.87      710.39    186.59 o 
  -9   4   2    11693.41    11447.59    314.79 o 
  -8   4   2     1372.90     1424.25     99.95 o 
  -7   4   2     4595.23     4642.45    701.73 o 
  -6   4   2     3559.24     3650.04    404.30 o 
  -5   4   2     2995.58     3273.59    379.19 o 
  -4   4   2       95.59      133.19     30.20 o 
  -3   4   2    12144.94    11357.81   1371.39 o 
  -2   4   2    38880.83    39339.08    564.81 o 
  -1   4   2    13704.59    14691.39    195.32 o 
   0   4   2    43593.44    43984.02    557.91 o 
   1   4   2    21195.72    20502.56   3433.50 o 
   2   4   2     5383.90     5183.35    210.57 o 
   3   4   2     1179.17     1263.23     36.00 o 
   4   4   2        9.81       -3.50      8.90 o 
   5   4   2     5877.49     5609.33    345.53 o 
   6   4   2     4582.38     4713.08    147.03 o 
   7   4   2     1804.67     1763.92     86.36 o 
   8   4   2     1536.55     1468.28    123.29 o 
   9   4   2       18.50      -19.09     52.96 o 
  10   4   2     6325.86     6557.52    429.23 o 
 -11   5   2     5115.93     4913.11   2474.38 o 
 -10   5   2      625.07      522.28    279.85 o 
  -9   5   2    10198.21    10481.33    296.48 o 
  -8   5   2     2707.15     2681.22    112.05 o 
  -7   5   2      836.06      830.47    157.71 o 
  -6   5   2     8251.12     8390.00   1396.78 o 
  -5   5   2     5439.25     5499.88    870.09 o 
  -4   5   2     1010.84     1060.00     31.27 o 
  -3   5   2     9312.00     9780.35    336.77 o 
  -2   5   2    10183.49     9778.23    166.10 o 
  -1   5   2    12053.11    12624.00    171.02 o 
   0   5   2    15903.37    15434.56    621.14 o 
   1   5   2    60306.86    58504.68    849.75 o 
   2   5   2      909.61      959.48     52.50 o 
   3   5   2     1123.01      962.42     32.01 o 
   4   5   2    10634.84    10436.71    329.01 o 
   5   5   2     7490.50     7515.05    213.45 o 
   6   5   2     2605.23     2600.94    112.96 o 
   7   5   2     1372.21     1356.75     78.58 o 
   8   5   2     1750.51     1768.18    156.69 o 
   9   5   2      654.99      730.22    159.04 o 
  10   5   2       32.92      305.55    385.51 o 
 -11   6   2     4427.17     4577.53    197.04 o 
 -10   6   2      134.36      106.62     66.41 o 
  -9   6   2     6674.25     6870.58    237.02 o 
  -8   6   2     7044.26     7551.50    225.78 o 
  -7   6   2      153.91      189.39     51.38 o 
  -6   6   2     2213.92     2274.72    409.63 o 
  -5   6   2    29833.71    27412.45   5251.44 o 
  -4   6   2      102.41      122.54     18.79 o 
  -3   6   2      169.89      199.11     34.14 o 
  -2   6   2    10626.32    10517.34    148.30 o 
  -1   6   2     4012.61     4040.51     65.13 o 
   0   6   2     8985.56     8785.61    146.13 o 
   1   6   2       59.48      133.92     15.25 o 
   2   6   2      114.93      171.34    114.22 o 
   3   6   2      256.95      324.04     19.69 o 
   4   6   2     1013.73      950.98     36.79 o 
   5   6   2     3493.94     3638.75    130.27 o 
   6   6   2     2867.50     2858.87    108.32 o 
   7   6   2     1309.92     1331.68     96.02 o 
   8   6   2      407.75      358.95    202.91 o 
   9   6   2     1570.77     1516.05     93.66 o 
  10   6   2     8434.49     8305.43    735.32 o 
 -11   7   2      226.51      278.22     54.16 o 
 -10   7   2     2219.30     2190.25    122.79 o 
  -9   7   2     4406.57     4474.73    179.90 o 
  -8   7   2       82.13       42.91     85.50 o 
  -7   7   2       13.89       83.50     69.96 o 
  -6   7   2    14578.48    14481.94   2496.18 o 
  -5   7   2    16462.44    16507.72   2986.33 o 
  -4   7   2      346.43      245.01     76.87 o 
  -3   7   2     2195.55     1955.64     43.18 o 
  -2   7   2     2326.32     2331.12     46.62 o 
  -1   7   2      244.00      208.65     14.18 o 
   0   7   2     8449.12     7663.15   1297.31 o 
   1   7   2    23435.51    20561.52   3956.04 o 
   2   7   2       24.29       71.60     10.72 o 
   3   7   2      913.99      931.12     64.66 o 
   4   7   2    44059.45    44168.55    656.98 o 
   5   7   2     5622.88     5720.03    301.27 o 
   6   7   2     2083.86     2223.40    281.28 o 
   7   7   2       99.19      124.69     53.62 o 
   8   7   2      193.74      145.64     41.66 o 
   9   7   2       44.05       54.57     36.84 o 
  10   7   2      158.58      239.86    122.79 o 
 -11   8   2     2229.02     2184.54    134.21 o 
 -10   8   2     4717.37     4748.87    199.89 o 
  -9   8   2     1932.09     2175.97    119.94 o 
  -8   8   2     1362.33     1387.82     91.38 o 
  -7   8   2      200.31      208.87     83.56 o 
  -6   8   2     2236.97     2314.00    299.29 o 
  -5   8   2    56780.54    59471.52    927.03 o 
  -4   8   2     7630.60     7556.42    197.77 o 
  -3   8   2     6161.85     6241.65    100.79 o 
  -2   8   2     1523.54     1600.24     39.04 o 
  -1   8   2    19984.24    20868.41    279.84 o 
   0   8   2      187.94      297.25     42.04 o 
   1   8   2     4124.91     4353.56    100.57 o 
   2   8   2       34.57      135.49     48.16 o 
   3   8   2      452.00      486.15     93.05 o 
   4   8   2     5025.27     5072.30    302.39 o 
   5   8   2     7359.77     8136.99    237.70 o 
   6   8   2     4597.87     4423.73    158.93 o 
   7   8   2     2171.43     2223.02    103.51 o 
   8   8   2      610.18      663.06    187.04 o 
   9   8   2      265.73      292.45    128.50 o 
  10   8   2     1779.66     1717.80    606.82 o 
 -10   9   2      475.46      701.90    312.69 o 
  -9   9   2      135.97      144.07     40.01 o 
  -8   9   2       22.22      -25.25     80.87 o 
  -7   9   2        0.01      -31.77     69.96 o 
  -6   9   2     1405.16     1632.66     54.83 o 
  -5   9   2     4697.87     4666.75    307.48 o 
  -4   9   2     3610.13     3789.67     73.38 o 
  -3   9   2     7328.68     7502.56    166.46 o 
  -2   9   2     3818.98     4073.13     73.51 o 
  -1   9   2    20826.38    20655.96    369.19 o 
   0   9   2     2360.69     2099.88    252.16 o 
   1   9   2     7921.50     7801.34    891.19 o 
   2   9   2      490.23      575.81     29.79 o 
   3   9   2      868.15      927.31     61.43 o 
   4   9   2    22550.98    22988.97    358.21 o 
   5   9   2     1027.55      934.18     72.31 o 
   6   9   2     5062.32     5402.80    202.75 o 
   7   9   2     1547.52     1622.29    615.38 o 
   8   9   2     1803.16     1895.49    741.03 o 
   9   9   2     1492.42     1518.50    663.93 o 
 -10  10   2    10514.07    11108.30    362.66 o 
  -9  10   2      574.21      581.09    325.54 o 
  -8  10   2      102.08       48.98     64.72 o 
  -7  10   2     4314.25     4528.99    177.05 o 
  -6  10   2     3228.59     3083.32     81.61 o 
  -5  10   2    19403.55    19847.40    493.14 o 
  -4  10   2      779.56      730.49     26.34 o 
  -3  10   2     6285.08     6219.69    104.99 o 
  -2  10   2    16559.72    16704.37    310.50 o 
  -1  10   2    17883.92    17898.00    246.68 o 
   0  10   2    11720.89    11533.02    167.16 o 
   1  10   2      234.80      248.95     39.16 o 
   2  10   2     2201.98     2037.05     67.18 o 
   3  10   2     6884.53     6970.32    399.81 o 
   4  10   2     2663.21     2494.14    176.82 o 
   5  10   2      233.56      214.73     44.88 o 
   6  10   2     3932.75     3800.76   1247.90 o 
   7  10   2     1148.94     1091.49    539.71 o 
   8  10   2     4476.02     4458.32   1968.94 o 
   9  10   2      205.14      199.63    212.74 o 
 -10  11   2      532.57      702.48     85.67 o 
  -9  11   2     1190.03     1310.72     99.95 o 
  -8  11   2       17.17      -18.44     47.81 o 
  -7  11   2      148.06      147.34     32.84 o 
  -6  11   2     9175.79     9032.76   1469.87 o 
  -5  11   2      655.12      697.82     54.77 o 
  -4  11   2       56.04       34.76     16.04 o 
  -3  11   2     4005.31     4148.98     98.89 o 
  -2  11   2     1600.17     1582.19     43.97 o 
  -1  11   2    37049.95    37726.04    495.06 o 
   0  11   2     1501.70     1596.56     31.19 o 
   1  11   2      795.54      852.95    125.40 o 
   2  11   2    11703.16    10945.52   1994.31 o 
   3  11   2      486.65      378.24    131.36 o 
   4  11   2     2244.59     2041.76    111.37 o 
   5  11   2     1236.80     1265.03     91.38 o 
   6  11   2      402.90      506.95    316.97 o 
   7  11   2     1113.82     1053.85    598.25 o 
   8  11   2     5868.89     5915.23   2991.24 o 
   9  11   2     1856.91     1654.73    860.96 o 
  -9  12   2      957.70      930.27     78.60 o 
  -8  12   2      197.10      150.81     54.82 o 
  -7  12   2    13427.97    13697.99    491.16 o 
  -6  12   2     6956.36     6705.52    177.56 o 
  -5  12   2      232.10      226.76     18.94 o 
  -4  12   2     2228.08     2254.67     58.71 o 
  -3  12   2     6817.34     6688.08    115.12 o 
  -2  12   2       56.90      100.66     16.92 o 
  -1  12   2    37195.14    38073.27    530.49 o 
   0  12   2    13266.80    13943.92    201.34 o 
   1  12   2      241.81      262.82     31.41 o 
   2  12   2       15.67      205.97    113.16 o 
   3  12   2    28660.59    29958.13    776.72 o 
   4  12   2      313.15      243.74     67.74 o 
   5  12   2      618.84      620.04    401.21 o 
   6  12   2        0.20        2.97     20.48 o 
   7  12   2       11.50       44.03     35.39 o 
   8  12   2     1068.15     1030.34    518.29 o 
  -9  13   2      742.78      754.87     64.85 o 
  -8  13   2        4.25      -12.17     20.01 o 
  -7  13   2     2945.52     3086.42    105.65 o 
  -6  13   2    18141.28    17970.11    416.68 o 
  -5  13   2        8.08        5.34     13.05 o 
  -4  13   2     3480.41     3471.98     77.74 o 
  -3  13   2     1402.16     1363.19     45.16 o 
  -2  13   2     1474.60     1646.82     48.50 o 
  -1  13   2      231.95      332.10     24.59 o 
   0  13   2        1.87        2.86     19.89 o 
   1  13   2      466.64      519.17     43.87 o 
   2  13   2    15896.42    16541.41    421.20 o 
   3  13   2     2988.59     3098.33    148.49 o 
   4  13   2        2.47      -18.38     18.38 o 
   5  13   2      106.29       71.45     74.70 o 
   6  13   2       77.71       95.71     59.56 o 
   7  13   2      411.54      378.56    296.98 o 
   8  13   2     7309.82     7784.37    291.27 o 
  -9  14   2      144.35      151.01     34.89 o 
  -8  14   2       24.86       38.97     26.19 o 
  -7  14   2    13975.02    14265.69    385.21 o 
  -6  14   2     3411.43     3429.27    105.60 o 
  -5  14   2      164.61      169.14     19.45 o 
  -4  14   2     3128.04     3213.01     75.52 o 
  -3  14   2     3381.50     3460.84     77.49 o 
  -2  14   2    13262.68    13157.59    272.59 o 
  -1  14   2    14278.12    14686.63    296.74 o 
   0  14   2        2.61      -16.86     21.13 o 
   1  14   2      173.12      181.09     61.40 o 
   2  14   2     1928.43     1725.67     75.54 o 
   3  14   2    27347.16    27418.43   1207.92 o 
   4  14   2     1402.17     1370.69     99.95 o 
   5  14   2      207.05      270.21     37.73 o 
   6  14   2      443.52      335.41    295.55 o 
   7  14   2      183.92      145.59     63.26 o 
  -8  15   2     1171.07     1173.75     53.43 o 
  -7  15   2     1571.77     1661.84     59.61 o 
  -6  15   2     3832.72     3777.10     92.77 o 
  -5  15   2      126.74      126.26     28.85 o 
  -4  15   2      472.76      523.29     35.93 o 
  -3  15   2     6813.02     6860.36    170.54 o 
  -2  15   2     1935.29     1968.49     80.69 o 
  -1  15   2     9774.68     9619.80    216.03 o 
   0  15   2      385.42      370.93     68.53 o 
   1  15   2      148.03      137.91     34.15 o 
   2  15   2     5721.47     5732.64    265.57 o 
   3  15   2     4384.89     4245.64    127.02 o 
   4  15   2      104.13      106.39     30.86 o 
   5  15   2      302.37      312.74     61.40 o 
   6  15   2      410.55      334.23    274.14 o 
   7  15   2     2699.23     3009.81    165.62 o 
  -7  16   2     2230.82     2218.94     68.70 o 
  -6  16   2     3625.12     3732.48     92.75 o 
  -5  16   2     2430.58     2385.97     69.71 o 
  -4  16   2      682.25      713.90     82.81 o 
  -3  16   2     9364.04     9302.23    217.06 o 
  -2  16   2    14208.54    14257.47    298.82 o 
  -1  16   2     3490.07     3681.01    117.11 o 
   0  16   2       19.01       13.96     41.41 o 
   1  16   2     3378.69     3489.64    113.08 o 
   2  16   2      675.06      664.68     54.07 o 
   3  16   2     8226.41     7928.16    195.58 o 
   4  16   2     4195.17     4053.10    275.57 o 
   5  16   2       54.40       35.41     30.09 o 
   6  16   2     2254.96     2151.67    121.36 o 
  -7  17   2      224.96      159.91     54.26 o 
  -6  17   2       36.81       22.66     31.25 o 
  -5  17   2     4754.17     4801.23    107.12 o 
  -4  17   2      127.59      110.91     37.31 o 
  -3  17   2     7403.48     7528.28    228.45 o 
  -2  17   2     4815.63     4735.03    139.28 o 
  -1  17   2     2142.21     2252.84     91.86 o 
   0  17   2      186.14      107.09     34.33 o 
   1  17   2     1777.46     1826.77     83.63 o 
   2  17   2      289.32      273.68     43.38 o 
   3  17   2     2013.96     1876.75     94.23 o 
   4  17   2     3732.13     3919.49    175.62 o 
   5  17   2     2219.18     2211.94    194.18 o 
   6  17   2     2762.72     2455.52    179.90 o 
  -6  18   2     1371.23     1368.52     78.44 o 
  -5  18   2     3589.26     3556.20    125.00 o 
  -4  18   2       85.47       81.04     37.31 o 
  -3  18   2     7616.57     7528.93    194.78 o 
  -2  18   2     5318.48     5142.31    150.34 o 
  -1  18   2      375.36      375.32     57.11 o 
   0  18   2     2447.44     2262.98     95.90 o 
   1  18   2     2838.09     2638.58    102.92 o 
   2  18   2      530.77      579.48     55.28 o 
   3  18   2      337.63      323.07     47.16 o 
   4  18   2     4749.63     4874.79    428.34 o 
   5  18   2     1040.46     1060.51     71.49 o 
  -5  19   2     4465.26     4361.62    143.32 o 
  -4  19   2       57.44       58.70     49.97 o 
  -3  19   2     3960.67     3809.53    130.23 o 
  -2  19   2     2894.80     2849.37    137.07 o 
  -1  19   2     1278.21     1224.20     85.67 o 
   0  19   2     1087.06     1094.24     71.66 o 
   1  19   2    13951.99    13605.88    303.89 o 
   2  19   2     3576.81     3531.24    126.09 o 
   3  19   2       10.15      -28.27     28.27 o 
   4  19   2     4707.80     4410.05    211.31 o 
  -4  20   2     2522.09     2522.11    108.98 o 
  -3  20   2      642.17      581.13     61.36 o 
  -2  20   2      537.81      503.97     57.52 o 
  -1  20   2       36.20       -4.41     54.26 o 
   0  20   2     6477.72     6300.79    180.71 o 
   1  20   2     1251.48     1302.05     81.61 o 
   2  20   2     2623.27     2407.82    105.99 o 
 -11   0   3      114.89      -34.27    239.87 o 
  -5   0   3      969.48     1098.54     35.29 o 
  -3   0   3    94232.58    94922.45   1323.57 o 
  -1   0   3        0.37      217.84     37.12 o 
   1   0   3    82246.52    81861.14   1221.55 o 
   3   0   3     2194.03     2088.33     52.04 o 
   5   0   3    15721.60    11168.26    733.89 o 
   7   0   3     3040.52     3218.26    348.38 o 
   9   0   3       53.88     -279.85    279.85 o 
 -12   1   3      199.62     -118.40    192.19 o 
 -11   1   3      882.28       27.17    187.75 o 
 -10   1   3        1.66       -6.47     78.31 o 
  -9   1   3      623.76      186.32    186.70 o 
  -8   1   3    17598.72    16950.91   4224.19 o 
  -7   1   3     3128.58     2764.40    577.45 o 
  -6   1   3       57.77     -108.51    120.35 o 
  -5   1   3       66.64       66.52     25.09 o 
  -4   1   3    51070.34    45283.27   7334.68 o 
  -3   1   3    12208.33    11940.21    127.73 o 
  -2   1   3    27656.60    27891.21    280.40 o 
  -1   1   3     1549.79     1655.38     39.24 o 
   0   1   3     5276.26     5137.24     65.91 o 
   1   1   3   106037.97   106473.36   1262.82 o 
   2   1   3    44844.99    39337.91    474.90 o 
   3   1   3       36.61       41.74      7.66 o 
   4   1   3      143.17      164.48     18.56 o 
   5   1   3     2375.53     2428.25     98.45 o 
   6   1   3    23191.55    21935.72    496.03 o 
   7   1   3      569.89      758.70    146.38 o 
   8   1   3      436.35      665.64    239.22 o 
   9   1   3       90.78      -16.04    226.13 o 
  10   1   3       28.66     -102.22    236.47 o 
 -12   2   3     2392.47       47.34    219.84 o 
 -11   2   3     1676.70      117.08    296.98 o 
 -10   2   3       40.48      -44.21    119.48 o 
  -9   2   3     6829.41     6483.79    182.45 o 
  -8   2   3     2457.05     2565.88     67.13 o 
  -7   2   3    29168.26    27706.93   4612.06 o 
  -6   2   3      863.44      914.46    248.21 o 
  -5   2   3      812.34      899.38    223.49 o 
  -4   2   3      535.42      378.93     20.03 o 
  -3   2   3    15055.68    14541.72    170.38 o 
  -2   2   3    65279.10    65880.79    653.14 o 
  -1   2   3     6052.47     5927.08     65.61 o 
   0   2   3    34344.91    34543.35    412.88 o 
   1   2   3    13966.18    13617.15    171.34 o 
   2   2   3     2815.46     2622.79     45.52 o 
   3   2   3      453.73      445.18     22.63 o 
   4   2   3       32.86       34.51     26.98 o 
   5   2   3    16298.25    15982.12    394.83 o 
   6   2   3     4771.47     5035.23    156.16 o 
   7   2   3     8102.74     7899.79    221.38 o 
   8   2   3     1829.98     2003.93    372.66 o 
   9   2   3      281.86       57.04    346.96 o 
  10   2   3      974.38      795.93    223.99 o 
 -12   3   3      308.11       57.11    299.84 o 
 -11   3   3     3559.18      499.73    365.52 o 
 -10   3   3      859.04      234.16    285.56 o 
  -9   3   3     7022.85     7474.38    142.77 o 
  -8   3   3     7673.09     7358.22   1121.30 o 
  -7   3   3    13817.79    13051.43   2077.37 o 
  -6   3   3     3571.95     3683.26    922.22 o 
  -5   3   3     1704.14     1759.71    340.45 o 
  -4   3   3     8133.65     7262.52    408.38 o 
  -3   3   3    51947.14    52042.54   1022.01 o 
  -2   3   3    56126.33    56099.87    594.76 o 
  -1   3   3      917.91      965.92     23.39 o 
   0   3   3    53590.05    52574.46    623.77 o 
   1   3   3    16834.08    15887.09    280.35 o 
   2   3   3    41540.64    39114.99    472.23 o 
   3   3   3     2837.97     3015.98     67.24 o 
   4   3   3      151.07      174.64     44.32 o 
   5   3   3    12654.55    12397.41    449.76 o 
   6   3   3    10002.71     9852.14    253.01 o 
   7   3   3     6706.54     6778.79    218.84 o 
   8   3   3     1723.40     1658.81     92.09 o 
   9   3   3     1398.10     1345.36    200.83 o 
  10   3   3      692.65     1093.09    325.87 o 
 -11   4   3     2693.79     2799.72    121.50 o 
 -10   4   3      271.81      310.42     77.90 o 
  -8   4   3     3045.04     3199.30    509.44 o 
  -7   4   3     5953.54     2814.80   1914.68 o 
  -6   4   3     7262.19     6848.15    862.35 o 
  -5   4   3      995.60      988.72    191.03 o 
  -4   4   3     5755.79     5448.83    103.27 o 
  -3   4   3      448.61      507.13     27.30 o 
  -2   4   3    34719.59    33767.34    366.07 o 
  -1   4   3    11622.70    11639.46    130.45 o 
   0   4   3    35555.53    32662.83    381.26 o 
   1   4   3     3039.06     2959.27     47.54 o 
   2   4   3     1106.85     1038.30     49.97 o 
   3   4   3     8649.30     8315.52   1084.32 o 
   4   4   3     8267.11     8067.43    144.35 o 
   5   4   3     5726.99     5780.07    176.80 o 
   6   4   3     7047.62     7190.85    235.59 o 
   7   4   3    10761.37    10676.92    280.73 o 
   8   4   3     1435.52     1442.74     87.02 o 
   9   4   3     2645.38     2630.99    169.84 o 
  10   4   3     1438.48     1570.10    227.68 o 
 -11   5   3     6159.18     5996.77    228.45 o 
 -10   5   3      769.92      715.07    378.37 o 
  -9   5   3    10810.79    10762.77    325.54 o 
  -8   5   3        6.91       -5.93     31.80 o 
  -7   5   3      737.02      757.18     91.42 o 
  -6   5   3     7456.07     7354.95    388.47 o 
  -5   5   3    16879.71    15831.53   1868.71 o 
  -4   5   3     1213.87     1214.69     31.08 o 
  -3   5   3     8436.99     8229.82    126.51 o 
  -2   5   3    14392.85    12986.05    177.18 o 
  -1   5   3      938.63      983.23     18.54 o 
   0   5   3     8189.88     6934.94     83.12 o 
   1   5   3    18747.64    17985.17    284.01 o 
   2   5   3     2014.13     1911.66     46.45 o 
   3   5   3     9607.09     9433.51    159.62 o 
   4   5   3      710.30      639.88     62.54 o 
   5   5   3      327.90      348.99     64.25 o 
   6   5   3     1235.59     1377.08     80.68 o 
   7   5   3     6982.81     7017.45    231.15 o 
   8   5   3     1292.84     1212.24     79.97 o 
   9   5   3     4572.61     4323.70    165.27 o 
  10   5   3     3417.89     3534.61    155.01 o 
 -11   6   3     1855.92     1892.54     98.23 o 
 -10   6   3      893.06      916.65     77.10 o 
  -9   6   3     7321.38     7378.88    245.58 o 
  -8   6   3      697.98      737.66     39.03 o 
  -7   6   3      983.67     1025.11    216.37 o 
  -6   6   3    56344.00    47675.05   8925.81 o 
  -5   6   3    10672.92    11481.84    178.18 o 
  -4   6   3       62.44      126.87      8.10 o 
  -3   6   3      461.02      434.81     27.13 o 
  -2   6   3     3630.02     3028.87     54.52 o 
  -1   6   3      814.42      935.87     30.91 o 
   0   6   3     4112.72     3136.58    330.88 o 
   1   6   3     2869.27     2469.09    145.50 o 
   2   6   3      819.60      881.65     30.38 o 
   3   6   3    12160.53    11982.90    686.05 o 
   4   6   3    62350.30    61194.16   1691.76 o 
   5   6   3       54.97       67.58    143.14 o 
   6   6   3      579.92      701.60    168.48 o 
   7   6   3     5909.62     5985.63    291.37 o 
   8   6   3      796.61      782.19    180.33 o 
   9   6   3      913.15     1045.26     85.78 o 
 -11   7   3     5576.83     5124.56   1770.47 o 
 -10   7   3     2174.73     2230.23    122.79 o 
  -9   7   3     4214.22     4434.75    177.05 o 
  -8   7   3       11.66       25.77     51.17 o 
  -7   7   3     1008.64     1148.09     76.76 o 
  -6   7   3     9944.08    11607.63   7631.87 o 
  -5   7   3    56139.88    56937.70   1493.29 o 
  -4   7   3      148.48      143.71      9.18 o 
  -3   7   3     1405.06     1488.59     30.99 o 
  -2   7   3      282.42      208.05     13.81 o 
  -1   7   3      145.69      184.10     13.45 o 
   0   7   3       73.17       92.57     28.85 o 
   1   7   3       43.21       94.95     14.22 o 
   2   7   3      405.66      458.90     23.74 o 
   3   7   3    34404.73    34376.36    515.94 o 
   4   7   3     3357.70     3482.10    119.54 o 
   5   7   3     3297.94     3303.51     86.92 o 
   6   7   3      421.75      402.64    262.72 o 
   7   7   3     2290.85     2250.67    217.97 o 
   8   7   3      671.94      664.83    146.61 o 
   9   7   3     6070.20     5520.18    246.41 o 
 -11   8   3      282.05      314.12     59.97 o 
 -10   8   3      494.41      531.14     71.39 o 
  -9   8   3       21.61      515.01   1215.06 o 
  -8   8   3      390.32      376.94     51.40 o 
  -7   8   3      528.86      567.38     60.78 o 
  -6   8   3    29479.27    28602.64   5809.74 o 
  -5   8   3     9639.18     9487.86    242.36 o 
  -4   8   3       81.24      118.04     21.99 o 
  -3   8   3      552.13      613.25     26.31 o 
  -2   8   3     9125.32     8604.54    128.98 o 
  -1   8   3    24590.93    25346.49    336.56 o 
   0   8   3    19022.18    18545.01    297.09 o 
   1   8   3     1266.24     1234.50    177.48 o 
   2   8   3      229.98      277.53     32.56 o 
   3   8   3    11015.09    10885.29    814.48 o 
   4   8   3    34782.84    34751.87    527.52 o 
   5   8   3     3504.28     3490.23    128.05 o 
   6   8   3     1049.81     1155.70    201.32 o 
   7   8   3       30.32       20.68     28.29 o 
   8   8   3      549.73      604.28     82.38 o 
   9   8   3      227.00      239.91    195.61 o 
 -11   9   3     2835.68     2718.53    148.49 o 
 -10   9   3    12254.01    12710.29    394.07 o 
  -9   9   3     1751.60     1744.03   1006.60 o 
  -8   9   3       49.14       13.28    165.62 o 
  -7   9   3      626.12      666.77    180.05 o 
  -6   9   3     6099.07     6216.43    166.97 o 
  -5   9   3    31823.66    30676.40    680.08 o 
  -4   9   3     1578.13     1598.75     83.97 o 
  -3   9   3      754.69      769.22     29.67 o 
  -2   9   3     2235.40     2183.08     48.30 o 
  -1   9   3      178.99      240.42     17.63 o 
   0   9   3    22026.87    22470.57    357.47 o 
   1   9   3      748.81      753.20    117.63 o 
   2   9   3      442.40      525.87     63.47 o 
   3   9   3     9903.50     9604.57    499.55 o 
   4   9   3     5991.33     5793.21    116.02 o 
   5   9   3       24.31       60.76     17.21 o 
   6   9   3      113.86       53.62     64.25 o 
   7   9   3      204.08      237.33    161.34 o 
   8   9   3     5506.44     5260.93    985.18 o 
   9   9   3     2714.92     2579.43    735.32 o 
 -10  10   3     2043.80     2215.95    134.21 o 
  -9  10   3     1665.81     1874.63    162.77 o 
  -8  10   3      365.62      394.00    375.51 o 
  -7  10   3     4396.27     4378.92    113.45 o 
  -6  10   3     1118.41     1186.69     35.50 o 
  -5  10   3     4419.64     4625.78    136.43 o 
  -4  10   3     1842.40     1935.71    102.89 o 
  -3  10   3      201.43      243.24     19.70 o 
  -2  10   3    16879.70    17801.90    248.36 o 
  -1  10   3    74774.30    77476.63   1088.66 o 
   0  10   3    17556.79    15961.34   3209.56 o 
   1  10   3     1773.34     1824.30    198.46 o 
   2  10   3     2016.96     1951.21     99.75 o 
   3  10   3     2527.69     2463.47     70.48 o 
   4  10   3     8265.81     8454.21    243.12 o 
   5  10   3     4938.17     5154.62    197.82 o 
   6  10   3       10.69      -44.91     79.96 o 
   7  10   3      149.55      176.72    142.78 o 
   8  10   3     2487.76     2548.81    765.30 o 
   9  10   3     4403.83     4221.73   1636.26 o 
 -10  11   3     8647.74     9240.32    241.54 o 
  -9  11   3     2263.59     2316.81     83.76 o 
  -8  11   3       62.59       86.30     54.26 o 
  -7  11   3     5143.73     5175.63    120.35 o 
  -6  11   3     6773.18     6867.67    156.21 o 
  -5  11   3      159.58      157.03     16.96 o 
  -4  11   3     4088.84     4015.67     92.37 o 
  -3  11   3        8.13       27.20     13.31 o 
  -2  11   3    10268.76    10754.60    163.03 o 
  -1  11   3     2105.87     2173.35     51.94 o 
   0  11   3    20021.30    20619.67    283.65 o 
   1  11   3      338.44      332.90     62.30 o 
   2  11   3      361.33      350.79     44.10 o 
   3  11   3      628.91      569.23     29.68 o 
   4  11   3     3787.41     3463.31    275.16 o 
   5  11   3     5604.62     5671.23    211.31 o 
   6  11   3       11.54      -31.11     48.55 o 
   7  11   3      271.27      324.14    192.75 o 
   8  11   3     7865.65     7614.58   3630.90 o 
 -10  12   3     1262.33     1461.59     73.44 o 
  -9  12   3     1001.08     1028.48     58.78 o 
  -8  12   3       86.02      133.68     25.04 o 
  -7  12   3     2134.53     2229.14     54.35 o 
  -6  12   3     2216.73     2166.92     51.05 o 
  -5  12   3     2147.66     2326.63     51.74 o 
  -4  12   3    21748.19    21597.20    343.33 o 
  -3  12   3       16.25       41.21     15.82 o 
  -2  12   3     5239.03     5122.28     93.22 o 
  -1  12   3    38210.52    38480.59    508.94 o 
   0  12   3     2236.06     2391.71     54.66 o 
   1  12   3       59.52       49.85     13.83 o 
   2  12   3     8422.85     8326.94    268.43 o 
   3  12   3     1965.61     2667.13    131.36 o 
   4  12   3      291.06      278.82     47.55 o 
   5  12   3     1771.58     1944.67    119.94 o 
   6  12   3        5.25      -19.83     19.83 o 
   7  12   3      344.63      347.02    205.60 o 
   8  12   3     3608.44     3632.48   1569.15 o 
  -9  13   3      428.14      461.54     50.48 o 
  -8  13   3      786.25      935.81     68.46 o 
  -7  13   3     8537.56     8663.15    210.85 o 
  -6  13   3      619.17      584.88     30.21 o 
  -5  13   3     3082.34     3242.85     63.96 o 
  -4  13   3     8674.43     8570.01    144.07 o 
  -3  13   3     2434.21     2391.95     60.44 o 
  -2  13   3       25.48       46.37     17.66 o 
  -1  13   3      562.24      616.09     30.00 o 
   0  13   3       85.66      188.53     48.55 o 
   1  13   3     2716.99     2732.39     89.84 o 
   2  13   3     5882.73     5726.57    146.13 o 
   3  13   3     6855.27     6970.53    245.58 o 
   4  13   3       18.86      -20.48     20.48 o 
   5  13   3    11290.70    11807.92    371.23 o 
   6  13   3      597.99      658.53    404.07 o 
   7  13   3      694.87      685.43    371.23 o 
  -9  14   3      149.96      172.33     47.02 o 
  -8  14   3     1795.54     1922.00     67.27 o 
  -7  14   3     4870.28     4830.63    107.19 o 
  -6  14   3     2550.72     2519.53     58.31 o 
  -5  14   3     4767.60     4775.08     83.37 o 
  -4  14   3     8871.70     8898.32    150.84 o 
  -3  14   3     4155.69     4284.21     88.65 o 
  -2  14   3      431.01      417.77     29.09 o 
  -1  14   3     1064.19     1058.19     58.45 o 
   0  14   3       87.24      103.10     29.23 o 
   1  14   3     2915.53     2927.12     97.79 o 
   2  14   3    10138.21     9731.71    304.12 o 
   3  14   3     7942.94     7700.89    488.31 o 
   4  14   3      847.47      800.57     54.07 o 
   5  14   3     2180.25     2215.95    134.21 o 
   6  14   3       30.22       87.60     30.67 o 
   7  14   3      132.32       57.98     47.99 o 
  -8  15   3     3865.37     3998.28    101.53 o 
  -7  15   3     2673.92     2834.70     80.46 o 
  -6  15   3      335.30      295.04     25.30 o 
  -5  15   3     2642.51     2758.91     60.84 o 
  -4  15   3     8063.25     8141.98    143.17 o 
  -3  15   3     4996.68     5106.37    172.76 o 
  -2  15   3     3095.31     3255.72    105.99 o 
  -1  15   3      126.71      228.11     36.35 o 
   0  15   3     1263.03     1289.83     66.54 o 
   1  15   3     7608.02     7486.22    182.66 o 
   2  15   3    10184.30     9927.29    348.38 o 
   3  15   3     7224.95     6925.11    348.38 o 
   4  15   3      976.77      914.58     87.10 o 
   5  15   3     3033.19     2774.67    248.44 o 
   6  15   3     2907.36     2978.39    162.77 o 
  -8  16   3     5996.89     6199.29    135.45 o 
  -7  16   3     3532.99     3545.67     92.67 o 
  -6  16   3       53.92       35.89     17.90 o 
  -5  16   3      365.57      350.69     37.15 o 
  -4  16   3     1787.10     1621.86     76.41 o 
  -3  16   3     4050.43     4199.46    165.62 o 
  -2  16   3     1300.39     1266.20     67.62 o 
  -1  16   3     1477.49     1419.03     98.52 o 
   0  16   3        1.95       27.77     29.23 o 
   1  16   3     3229.42     3417.24    112.86 o 
   2  16   3      582.74      523.28     50.75 o 
   3  16   3     1813.09     1784.38     81.31 o 
   4  16   3      609.64      555.53     51.22 o 
   5  16   3      615.49      566.89     51.46 o 
   6  16   3     4204.03     4057.55    364.09 o 
  -7  17   3      119.12      110.92     38.21 o 
  -6  17   3        7.41       27.41     30.09 o 
  -5  17   3      676.84      729.92     67.72 o 
  -4  17   3      543.64      613.14     54.41 o 
  -3  17   3    12455.83    12321.87    271.53 o 
  -2  17   3     2055.39     1971.31     85.80 o 
  -1  17   3      184.11      187.05     38.37 o 
   0  17   3      581.02      623.35     54.41 o 
   1  17   3    11292.50    11277.00    255.14 o 
   2  17   3     2442.67     2298.76     94.65 o 
   3  17   3       16.94       19.10     28.81 o 
   4  17   3       52.16       44.08     54.26 o 
   5  17   3       41.58        9.16     29.23 o 
  -6  18   3     1667.32     1547.12     82.49 o 
  -5  18   3       39.98       26.71     20.11 o 
  -4  18   3     1154.47     1102.02     69.47 o 
  -3  18   3      550.84      600.14     56.43 o 
  -2  18   3     2412.81     2350.13     97.09 o 
  -1  18   3      623.96      592.36     55.50 o 
   0  18   3        0.02      -34.27     34.27 o 
   1  18   3        2.75       19.07     31.25 o 
   2  18   3     1462.90     1448.67     78.44 o 
   3  18   3      260.07      274.14     68.53 o 
   4  18   3     2414.27     2405.00    101.60 o 
  -5  19   3      748.91      746.90     46.74 o 
  -4  19   3      167.47      183.61     44.29 o 
  -3  19   3     9307.48     8919.96    223.12 o 
  -2  19   3     1104.06     1051.78     69.64 o 
  -1  19   3        0.03      -28.27     28.27 o 
   0  19   3     2759.74     2652.17    107.02 o 
   1  19   3     5673.03     5447.66    162.31 o 
   2  19   3      380.33      358.56     51.22 o 
   3  19   3      420.24      405.64     52.04 o 
  -4  20   3       95.73       69.75     40.23 o 
  -3  20   3      738.74      723.52     64.52 o 
  -2  20   3       83.66       67.11     38.37 o 
  -1  20   3      305.55      305.58     50.48 o 
   0  20   3      115.59      112.80     42.40 o 
   1  20   3     2614.99     2623.86    109.92 o 
   2  20   3       42.42      -28.05     33.62 o 
 -12   0   4        0.33     -182.76    254.15 o 
  -8   0   4    23631.07    23667.24    522.58 o 
  -6   0   4     3386.69     1407.81    219.88 o 
  -4   0   4    36870.68    34652.65    596.82 o 
  -2   0   4     5078.76     5284.54     87.82 o 
   0   0   4     1007.36     1000.56     25.18 o 
   2   0   4     6909.04     5545.71    102.80 o 
   4   0   4        0.39        0.00     17.13 o 
   6   0   4     2706.36     2570.04    299.84 o 
   8   0   4      301.13       99.95    308.41 o 
  10   0   4     2788.88     3029.79    411.21 o 
 -12   1   4       66.13       17.29    112.80 o 
 -10   1   4      205.61      169.77     69.24 o 
  -9   1   4     1564.50      -51.40    228.45 o 
  -8   1   4      914.00      873.81     62.82 o 
  -7   1   4     3706.68     3766.94     87.68 o 
  -6   1   4     3075.75     3178.42    500.80 o 
  -5   1   4      808.11      906.97     23.11 o 
  -4   1   4     1624.01     1578.05     26.95 o 
  -3   1   4     4765.18     5065.71     69.66 o 
  -2   1   4     3942.05     3898.68     48.86 o 
  -1   1   4    13119.34    12961.29    156.00 o 
   0   1   4      761.80      732.37     13.49 o 
   1   1   4    73225.55    71439.48    863.35 o 
   2   1   4      876.05     1180.45     40.13 o 
   3   1   4     8683.34     9186.16    129.18 o 
   4   1   4      937.99     1012.45     40.23 o 
   5   1   4    18091.29    17105.06    456.90 o 
   6   1   4      238.08      546.05    178.39 o 
   7   1   4     5867.10     6491.39    382.16 o 
   8   1   4      118.35      -63.32    201.66 o 
   9   1   4       55.54      -45.69    322.68 o 
  10   1   4      250.69      631.86    299.73 o 
 -12   2   4      301.55     -188.47    242.73 o 
 -11   2   4      614.90      339.89    163.57 o 
 -10   2   4      151.06       65.03    125.71 o 
  -9   2   4      143.92      222.41    144.99 o 
  -8   2   4    12084.83    11538.81   2777.93 o 
  -7   2   4    11577.27    11236.29   2170.78 o 
  -6   2   4      408.34      467.18    339.63 o 
  -5   2   4      204.27      174.34     10.22 o 
  -4   2   4     7437.50     6757.75     85.53 o 
  -3   2   4    14316.79    14477.87    177.87 o 
  -2   2   4     9438.16     9518.04    103.71 o 
  -1   2   4      108.89      144.56     27.18 o 
   0   2   4    12704.01    12544.96    158.87 o 
   1   2   4        6.39       40.18      8.08 o 
   2   2   4     3606.42     2805.89     48.86 o 
   3   2   4      466.43      458.94     20.04 o 
   4   2   4     2348.09     2251.90     61.72 o 
   5   2   4     7855.30     7249.17    845.26 o 
   6   2   4     1572.68     1666.72     86.10 o 
   7   2   4     4058.15     4497.48    313.40 o 
   8   2   4        0.18     -180.89    180.89 o 
   9   2   4      256.17      120.34    252.03 o 
 -12   3   4      380.09      331.57    235.59 o 
 -11   3   4        0.06      -19.19     55.68 o 
 -10   3   4       82.56       41.27     32.11 o 
  -9   3   4     5941.31     6121.39    980.26 o 
  -8   3   4     2549.74     2995.66   1759.60 o 
  -7   3   4        0.22    13732.59    913.79 o 
  -6   3   4       54.08       56.70     27.02 o 
  -5   3   4    11212.88    11402.96    273.53 o 
  -4   3   4     1321.11     1128.76     23.89 o 
  -3   3   4     2385.14     2149.37     29.48 o 
  -2   3   4    17989.96    17169.77    183.43 o 
  -1   3   4      342.42      363.75     11.29 o 
   0   3   4    12113.55    11645.88    148.51 o 
   1   3   4     6087.15     5298.04     76.94 o 
   2   3   4     4358.88     4115.20     66.25 o 
   3   3   4     2996.85     2739.65     66.54 o 
   4   3   4       13.18       -4.15     10.97 o 
   5   3   4    13941.75    13771.24    233.64 o 
   6   3   4     2121.71     2309.39    104.40 o 
   7   3   4    11561.34    11132.62    292.42 o 
   8   3   4      325.47      347.13     50.07 o 
   9   3   4     1078.82     1100.89    235.45 o 
 -11   4   4     1840.65     1856.14    108.51 o 
 -10   4   4      230.39      227.77     71.72 o 
  -9   4   4      352.82      753.24    903.29 o 
  -8   4   4     1377.81     1473.65    270.84 o 
  -7   4   4     4512.88     4340.62   1102.47 o 
  -6   4   4     4287.46     4224.88     91.46 o 
  -5   4   4      781.44      935.14     31.30 o 
  -4   4   4     2775.29     2620.10     40.57 o 
  -3   4   4     4012.38     3665.18     64.96 o 
  -2   4   4    11713.21    11457.87    115.92 o 
  -1   4   4     1441.90     1483.60     25.24 o 
   0   4   4    19741.74    18322.50    227.54 o 
   1   4   4     7469.52     7003.97    101.83 o 
   2   4   4      312.68      524.53     39.25 o 
   3   4   4     2351.35     2304.71     60.38 o 
   4   4   4       89.17       60.23     24.17 o 
   5   4   4     9738.30     9762.62    178.16 o 
   6   4   4      291.22      332.48    164.20 o 
   7   4   4     9416.19     9656.03    470.86 o 
   8   4   4       53.64       27.09     64.94 o 
   9   4   4     2255.42     2386.64    261.36 o 
 -11   5   4     1184.86     1181.01     78.07 o 
 -10   5   4      317.58      403.82    188.47 o 
  -9   5   4     7928.98     7900.69   1224.56 o 
  -8   5   4      110.64      199.71    192.99 o 
  -7   5   4     5257.21     5585.54    106.36 o 
  -6   5   4    10586.97    11228.72    200.44 o 
  -5   5   4     4610.03     4738.14     68.22 o 
  -4   5   4     4050.27     4189.43     63.37 o 
  -3   5   4    18216.07    17838.67    200.58 o 
  -2   5   4     2327.51     2000.43     28.22 o 
  -1   5   4      498.56      464.37     13.52 o 
   0   5   4     4386.64     3967.03     53.56 o 
   1   5   4       95.92      149.07     11.30 o 
   2   5   4     1396.94     1301.00     39.04 o 
   3   5   4    17685.14    17953.40    331.77 o 
   4   5   4     7336.59     6696.28    378.29 o 
   5   5   4     1632.95     1631.42     54.96 o 
   6   5   4      924.83     1042.69     73.14 o 
   7   5   4    12812.31    12651.04    323.12 o 
   8   5   4       91.74      104.78     39.15 o 
   9   5   4      852.72      980.47    144.48 o 
 -11   6   4     2679.92     2636.12    165.62 o 
 -10   6   4       89.07       87.19     34.09 o 
  -9   6   4        0.10      596.87   2087.88 o 
  -8   6   4      371.32      420.81     96.04 o 
  -7   6   4      108.81      183.45     49.97 o 
  -6   6   4    13233.80    13576.21    374.25 o 
  -5   6   4     1456.27     1426.47     27.98 o 
  -4   6   4      447.99      468.22     14.93 o 
  -3   6   4      306.83      394.83     11.77 o 
  -2   6   4     6810.69     6443.88    103.87 o 
  -1   6   4     5279.92     5453.92     69.14 o 
   0   6   4     2691.26     2359.64     37.34 o 
   1   6   4       57.19       84.26     15.71 o 
   2   6   4     1388.27     1361.20     85.70 o 
   3   6   4    24726.63    23674.48    697.66 o 
   4   6   4     2065.54     1952.64     57.02 o 
   5   6   4     1159.66     1170.63     48.50 o 
   6   6   4     2175.62     2173.24    127.07 o 
   7   6   4     1563.44     1526.41    119.94 o 
   8   6   4      161.94      138.12     42.16 o 
   9   6   4     7235.99     6896.73    224.92 o 
 -11   7   4       26.31        5.71     31.41 o 
 -10   7   4      927.96      899.22    416.92 o 
  -9   7   4      164.37      188.47     42.83 o 
  -8   7   4     5428.82     5825.59    128.82 o 
  -7   7   4     5602.32     6030.11    128.82 o 
  -6   7   4    23578.33    23810.38    785.91 o 
  -5   7   4     1354.73     1350.69     30.22 o 
  -4   7   4       50.34       82.67      7.47 o 
  -3   7   4     7868.71     7268.92     94.73 o 
  -2   7   4     1370.21     1433.76     25.55 o 
  -1   7   4      927.09      982.17     26.84 o 
   0   7   4     4711.23     4067.09     69.73 o 
   1   7   4      184.88      198.40     15.38 o 
   2   7   4     1062.28     1115.10     52.16 o 
   3   7   4    21116.90    21323.26    418.76 o 
   4   7   4    17253.07    17342.04    282.02 o 
   5   7   4       88.50       84.33     39.35 o 
   6   7   4      536.78      597.04     69.96 o 
   7   7   4     3786.60     3810.58    476.89 o 
   8   7   4     1005.61     1092.82     96.72 o 
   9   7   4      119.11      193.18    144.27 o 
 -11   8   4      274.45      318.25    101.37 o 
 -10   8   4     1546.89     1699.08    105.66 o 
  -9   8   4       78.01       88.52     37.12 o 
  -8   8   4     4925.77     5186.11    119.90 o 
  -7   8   4     1043.83     1134.87     39.70 o 
  -6   8   4     4499.92     4513.44     97.27 o 
  -5   8   4     5359.48     5223.91    128.60 o 
  -4   8   4      273.80      277.71     18.96 o 
  -3   8   4    11184.12    11836.49    196.54 o 
  -2   8   4       18.29       37.96     10.04 o 
  -1   8   4    12339.87    12318.21    175.62 o 
   0   8   4     9665.66     9416.13   1176.24 o 
   1   8   4     8449.50     8902.89    203.04 o 
   2   8   4     2024.76     2425.11    278.22 o 
   3   8   4    46317.80    46659.46    733.23 o 
   4   8   4     2651.07     2673.90     69.83 o 
   5   8   4      427.67      485.00    160.08 o 
   6   8   4     1767.30     1801.11    288.42 o 
   7   8   4       98.12      142.78     42.83 o 
   8   8   4     4354.15     4105.92    545.97 o 
   9   8   4     5447.25     5279.95    655.36 o 
 -11   9   4     1456.25     1365.57     89.26 o 
 -10   9   4     3725.86     3917.89    171.34 o 
  -9   9   4     1817.80     1964.65    111.37 o 
  -8   9   4     3567.14     3878.91    102.80 o 
  -7   9   4      373.45      417.17     24.02 o 
  -6   9   4    10764.26    11085.98    229.17 o 
  -5   9   4      737.92      829.28     28.54 o 
  -4   9   4     1822.47     1869.79     40.12 o 
  -3   9   4      570.14      531.58     25.97 o 
  -2   9   4      264.54      321.24     21.01 o 
  -1   9   4    34960.81    35311.15    463.48 o 
   0   9   4     4526.42     4152.01    603.08 o 
   1   9   4     5600.08     5755.38    117.85 o 
   2   9   4     2358.96     2388.99     86.42 o 
   3   9   4     2967.19     3023.19    115.56 o 
   4   9   4      889.49     1072.88     91.34 o 
   5   9   4     1269.92     1193.42     50.15 o 
   6   9   4      376.88      393.62    304.12 o 
   7   9   4       73.23       68.53     37.12 o 
   8   9   4      255.73      358.57     99.95 o 
 -10  10   4     3543.13     3972.14    177.05 o 
  -9  10   4      496.74      537.44     38.45 o 
  -8  10   4     7509.16     7539.49    225.87 o 
  -7  10   4      156.16      228.83     25.97 o 
  -6  10   4     1376.70     1443.15     38.88 o 
  -5  10   4     1571.96     1553.26     42.45 o 
  -4  10   4      404.84      388.26     21.15 o 
  -3  10   4      902.20      907.83     33.61 o 
  -2  10   4    14040.74    14712.75    210.10 o 
  -1  10   4    12873.71    13001.13    188.68 o 
   0  10   4    16205.17    16839.55    278.55 o 
   1  10   4     5740.51     5247.14    917.74 o 
   2  10   4       22.15        8.27     18.96 o 
   3  10   4     8752.37     8130.01    622.79 o 
   4  10   4     8249.27     8149.20    836.12 o 
   5  10   4     8264.64     8273.74    718.59 o 
   6  10   4       10.84       -5.71     34.27 o 
   7  10   4      454.42      503.28    169.91 o 
   8  10   4     6894.94     6646.25   1549.16 o 
 -10  11   4     5315.76     5703.55    124.52 o 
  -9  11   4      616.51      623.24     40.64 o 
  -8  11   4     2266.85     2319.28     68.44 o 
  -7  11   4       34.66       47.79     15.22 o 
  -6  11   4      782.08      808.24     31.09 o 
  -5  11   4      647.85      696.88     29.23 o 
  -4  11   4    15977.83    15819.32    195.27 o 
  -3  11   4      356.90      372.59     26.04 o 
  -2  11   4      472.61      455.89     27.15 o 
  -1  11   4    35117.90    36339.05    480.75 o 
   0  11   4     3006.61     3001.06     63.06 o 
   1  11   4     1111.95     1152.03     44.26 o 
   2  11   4      556.09      527.85     48.64 o 
   3  11   4       40.36       66.48     31.97 o 
   4  11   4     5825.04     6036.74    219.88 o 
   5  11   4     1507.58     1463.83    278.42 o 
   6  11   4      207.16      199.75     62.82 o 
   7  11   4      841.13      908.24    251.29 o 
   8  11   4       46.10      182.11     59.13 o 
 -10  12   4     2053.17     2380.54     81.20 o 
  -9  12   4       35.46       73.54     24.62 o 
  -8  12   4      282.01      239.79     28.90 o 
  -7  12   4     3821.24     3897.80    150.44 o 
  -6  12   4        0.06       -9.48     13.15 o 
  -5  12   4    16006.60    16374.74    286.05 o 
  -4  12   4      190.16      270.92     24.62 o 
  -3  12   4        4.15       11.61     14.65 o 
  -2  12   4     4110.06     4026.57     79.79 o 
  -1  12   4     8202.20     8340.16    133.98 o 
   0  12   4       15.60       35.43     13.31 o 
   1  12   4    10115.62    10154.32    157.36 o 
   2  12   4      983.54     1021.96     41.88 o 
   3  12   4       87.77      105.86     26.76 o 
   4  12   4     2106.39     2048.02    135.42 o 
   5  12   4    19019.03    16700.85   2413.94 o 
   6  12   4       37.54       33.91     45.18 o 
   7  12   4      613.85      620.85    178.48 o 
  -9  13   4       35.94       25.13     27.73 o 
  -8  13   4      998.21     1035.13     48.68 o 
  -7  13   4      544.73      516.33     29.54 o 
  -6  13   4      995.75     1035.73     37.23 o 
  -5  13   4     4114.76     4153.29     74.87 o 
  -4  13   4    39436.88    38793.49    520.99 o 
  -3  13   4       69.55       67.61     18.36 o 
  -2  13   4      112.09      139.81     19.02 o 
  -1  13   4      367.39      406.11     26.68 o 
   0  13   4        9.30       23.88     23.13 o 
   1  13   4     2200.27     2225.50     80.69 o 
   2  13   4     1462.68     1404.00     65.04 o 
   3  13   4        3.82      -14.69     20.56 o 
   4  13   4     9135.22     9492.02    314.12 o 
   5  13   4     1232.96     1295.54    466.89 o 
   6  13   4      126.19      104.46     32.69 o 
   7  13   4      755.57      742.66    422.63 o 
  -9  14   4        4.08       -0.92     24.69 o 
  -8  14   4     1091.47     1103.06     81.63 o 
  -7  14   4     1257.90     1224.71     43.04 o 
  -6  14   4     1571.70     1481.64     44.52 o 
  -5  14   4    27079.12    26837.17    319.95 o 
  -4  14   4      385.15      426.49     32.35 o 
  -3  14   4        4.99       -1.48     17.23 o 
  -2  14   4       59.90       37.43     17.17 o 
  -1  14   4     5448.27     5538.94    143.32 o 
   0  14   4    14073.35    13929.99    285.71 o 
   1  14   4     6907.87     6883.58    168.38 o 
   2  14   4     7113.12     6744.50    335.53 o 
   3  14   4      385.38      373.53     68.53 o 
   4  14   4     1091.64     1198.35    157.06 o 
   5  14   4    14538.07    15411.69    468.32 o 
   6  14   4      229.90      206.34     82.62 o 
   7  14   4       85.85       65.63     47.78 o 
  -8  15   4     2399.24     2570.73     79.11 o 
  -7  15   4       47.61       37.48     17.73 o 
  -6  15   4      327.06      350.91     25.75 o 
  -5  15   4     2031.32     2110.09     53.34 o 
  -4  15   4     6349.99     6551.92    137.58 o 
  -3  15   4      220.94      246.37     26.68 o 
  -2  15   4      418.51      399.97     42.40 o 
  -1  15   4     5380.99     5280.72    148.49 o 
   0  15   4        7.49       22.74     41.41 o 
   1  15   4    14351.80    14200.63    295.81 o 
   2  15   4       46.46       37.71     28.00 o 
   3  15   4       80.64       46.28     35.70 o 
   4  15   4     3112.97     2850.73    132.79 o 
   5  15   4     1012.64     1019.74    159.91 o 
   6  15   4      951.37      966.26    111.37 o 
  -8  16   4     3794.50     3798.22    100.63 o 
  -7  16   4        0.93       -3.62     24.72 o 
  -6  16   4     3023.62     2995.49     67.14 o 
  -5  16   4     1597.64     1649.84     47.78 o 
  -4  16   4        0.22      -25.18     25.18 o 
  -3  16   4     9175.02     8843.38    207.86 o 
  -2  16   4       55.91       19.99     28.27 o 
  -1  16   4     2943.14     2942.85    103.97 o 
   0  16   4    16102.81    15751.02    325.08 o 
   1  16   4     5445.96     5531.43    152.20 o 
   2  16   4     1821.29     1855.07    111.37 o 
   3  16   4      803.63      751.77    127.07 o 
   4  16   4     1001.18      955.92    141.35 o 
   5  16   4     1976.08     1984.83    328.39 o 
  -7  17   4      877.03      835.71     64.52 o 
  -6  17   4     4766.75     4925.54    110.78 o 
  -5  17   4      739.91      652.14     40.29 o 
  -4  17   4      231.07      235.27     41.36 o 
  -3  17   4     2949.76     2854.57    104.94 o 
  -2  17   4      151.26      124.95     37.31 o 
  -1  17   4     3080.67     3015.84    107.02 o 
   0  17   4      480.89      528.41     53.25 o 
   1  17   4     6650.82     6719.44    177.66 o 
   2  17   4       34.11       26.44     30.86 o 
   3  17   4     1428.03     1364.41    128.50 o 
   4  17   4      301.76      325.54     71.39 o 
   5  17   4        0.28      -11.01     27.41 o 
  -6  18   4     5811.67     5848.32    126.81 o 
  -5  18   4     1037.67     1059.93     51.12 o 
  -4  18   4      541.22      540.77     55.28 o 
  -3  18   4     6487.90     6357.37    173.65 o 
  -2  18   4     3253.30     3198.94    113.97 o 
  -1  18   4      208.52      218.45     43.38 o 
   0  18   4     4338.94     4188.79    135.24 o 
   1  18   4     6938.69     6604.48    179.68 o 
   2  18   4       15.63       12.60     74.25 o 
   3  18   4     1097.89     1052.25     69.90 o 
   4  18   4     1211.19     1154.30    122.79 o 
  -5  19   4       39.09       22.31     23.12 o 
  -4  19   4     2261.66     2280.79     98.69 o 
  -3  19   4     7179.35     7053.21    190.74 o 
  -2  19   4       54.00       52.83     36.35 o 
  -1  19   4      423.91      407.07     53.48 o 
   0  19   4      461.93      506.60    108.51 o 
   1  19   4     2629.23     2442.38    102.92 o 
   2  19   4      175.21      248.85     47.16 o 
   3  19   4     6943.50     6645.30    197.04 o 
  -3  20   4     2585.69     2468.72    106.96 o 
  -2  20   4     8075.32     7649.92    204.88 o 
  -1  20   4        8.79      -32.84     32.84 o 
   0  20   4       24.56      -35.19     49.97 o 
   1  20   4      285.49      186.85     45.40 o 
  -9   0   5      755.48      314.12    348.38 o 
  -7   0   5    12067.18    11705.85    248.44 o 
  -5   0   5    14778.96    14678.88    229.01 o 
  -3   0   5     1886.19     1999.37     45.40 o 
  -1   0   5    44481.68    44495.75    625.71 o 
   1   0   5     9384.95     8682.52    135.24 o 
   3   0   5    30002.73    29938.14    613.95 o 
   7   0   5      554.38      939.49    362.66 o 
   9   0   5       13.62     -225.59    305.55 o 
 -12   1   5      834.36      824.41     93.75 o 
 -10   1   5     2018.95       79.96    368.37 o 
  -9   1   5      865.31      890.55    108.51 o 
  -8   1   5     1582.62     1499.19     74.25 o 
  -7   1   5     3735.91     3592.47     58.12 o 
  -6   1   5     2740.38     2678.04     40.82 o 
  -5   1   5     2258.81     2117.17     33.14 o 
  -4   1   5     4488.87     4471.53     58.81 o 
  -3   1   5     1796.48     1886.73     51.52 o 
  -2   1   5    55638.45    54754.98    544.05 o 
  -1   1   5     3906.96     3899.94     55.23 o 
   0   1   5      450.58      435.91     10.93 o 
   1   1   5       68.69       71.95     10.05 o 
   2   1   5      519.27      556.42     20.97 o 
   3   1   5     8918.95     8664.39    147.96 o 
   4   1   5     7154.95     6841.11    108.72 o 
   6   1   5      226.39      -39.98    251.29 o 
   7   1   5      430.71      783.82    243.01 o 
   8   1   5     4603.97     4503.93    343.92 o 
   9   1   5        5.71     -206.96    206.96 o 
 -12   2   5        2.09      -11.42     36.35 o 
 -10   2   5       63.44      337.59    424.31 o 
  -9   2   5     1119.72     1227.91     71.39 o 
  -8   2   5     3650.63     3559.84     87.68 o 
  -7   2   5    11265.96    11117.86    189.60 o 
  -6   2   5    17022.87    16823.33    252.25 o 
  -5   2   5    17410.87    17633.21    174.51 o 
  -4   2   5       32.51       85.71     10.58 o 
  -3   2   5     4814.13     4924.61     61.64 o 
  -2   2   5     9218.33     9371.58    104.16 o 
  -1   2   5    14970.71    14380.97    151.30 o 
   0   2   5     2024.85     2070.85     27.96 o 
   1   2   5     1363.44     1234.93     36.04 o 
   2   2   5     1954.32     1728.54     44.64 o 
   3   2   5     6620.51     6795.24    104.35 o 
   4   2   5     7376.06     7373.46    158.49 o 
   5   2   5     2089.66     1940.67     63.77 o 
   6   2   5        4.30      -11.42     19.99 o 
   7   2   5       10.31      112.24    188.72 o 
   8   2   5      201.13       64.56    374.08 o 
   9   2   5      155.48      157.84    252.28 o 
 -12   3   5     1030.88     1016.59    151.35 o 
 -11   3   5      317.85      330.57     68.65 o 
 -10   3   5      267.00      269.81     56.06 o 
  -9   3   5     1289.18     1254.31     49.03 o 
  -8   3   5        1.65       31.41     15.78 o 
  -7   3   5    15401.00    15394.29    241.20 o 
  -6   3   5     1461.82     1507.24     33.13 o 
  -5   3   5    16425.33    16979.15    209.05 o 
  -4   3   5       32.80       42.10      5.59 o 
  -3   3   5     2220.79     2368.86     32.32 o 
  -2   3   5       12.36       39.10      6.59 o 
  -1   3   5      945.36      857.38     14.94 o 
   0   3   5     5148.52     4995.39     73.54 o 
   1   3   5     2239.42     2324.32     44.11 o 
   2   3   5    26990.56    27568.15    342.99 o 
   3   3   5     6982.66     6882.59    105.75 o 
   4   3   5     3738.51     3491.38     97.09 o 
   5   3   5     1561.63     1529.66     55.64 o 
   6   3   5     2630.03     2595.22    171.34 o 
   7   3   5     2694.72     2654.27    147.06 o 
   8   3   5     1539.62     1715.75    532.57 o 
   9   3   5        6.98     -148.12    240.23 o 
 -12   4   5      392.31      322.68    117.08 o 
 -11   4   5     1136.59     1036.77    101.60 o 
 -10   4   5      117.41      127.09     24.56 o 
  -9   4   5     2829.54     2783.95     75.56 o 
  -8   4   5     4193.09     4448.74    103.62 o 
  -7   4   5    18358.78    18400.82    453.17 o 
  -6   4   5     8825.18     9383.73    195.30 o 
  -5   4   5     7567.62     8009.25    116.64 o 
  -4   4   5        0.69       40.39      9.50 o 
  -3   4   5    18268.35    17441.67    173.29 o 
  -2   4   5     2753.58     2436.39     33.22 o 
  -1   4   5        1.78       66.26     24.27 o 
   0   4   5     1314.74     1129.03     34.08 o 
   1   4   5      172.17      218.68     36.74 o 
   2   4   5    12793.77    12440.55    167.67 o 
   3   4   5     6603.51     6499.99    127.53 o 
   4   4   5     1399.27     1368.76     50.00 o 
   5   4   5      724.19      705.60     38.75 o 
   6   4   5       95.80      195.02    192.75 o 
   7   4   5     1318.32     1210.15    122.79 o 
   8   4   5        7.25       25.46     70.06 o 
   9   4   5     1501.40     1285.91    216.89 o 
 -12   5   5     6815.61     6750.65    428.34 o 
 -11   5   5      441.85      365.52    119.94 o 
 -10   5   5     1955.53     1877.12     69.47 o 
  -9   5   5     9068.26     9114.35    167.79 o 
  -8   5   5      292.33      349.83     23.80 o 
  -7   5   5     8602.98     8710.35    152.50 o 
  -6   5   5      505.03      593.30     22.89 o 
  -5   5   5      472.96      455.66     16.13 o 
  -4   5   5      833.14     1089.11     21.48 o 
  -3   5   5     9259.22     9346.42     98.92 o 
  -2   5   5     1517.06     1514.87     24.63 o 
  -1   5   5      275.40      268.53     18.58 o 
   0   5   5     8701.40     7864.64    109.64 o 
   1   5   5      852.12      846.20     51.40 o 
   2   5   5    16587.34    15309.26    201.49 o 
   3   5   5      436.28      505.02     68.53 o 
   4   5   5      801.73      619.67    179.90 o 
   5   5   5       90.30       90.76     23.03 o 
   6   5   5     5696.84     5749.39    328.39 o 
   7   5   5      803.56      788.53    119.94 o 
   8   5   5      244.08      242.30     58.46 o 
   9   5   5       16.22      253.44    252.68 o 
 -10   6   5     1684.18     1690.52     99.95 o 
  -9   6   5     1251.62     1342.24     58.45 o 
  -8   6   5      274.86      321.45     34.71 o 
  -7   6   5    16053.54    16301.71    310.22 o 
  -6   6   5      138.00      197.56     16.62 o 
  -5   6   5      113.63      109.67      9.43 o 
  -4   6   5    19591.39    19870.94    206.87 o 
  -3   6   5    15199.36    14381.11    146.66 o 
  -2   6   5     1493.22     1734.04     43.34 o 
  -1   6   5     1889.48     2035.04     34.42 o 
   0   6   5     9279.16     9216.75    111.92 o 
   1   6   5     1668.90     1650.17     36.44 o 
   2   6   5        3.28       19.75     11.62 o 
   3   6   5    11948.81    11504.53   1524.00 o 
   4   6   5       13.47       20.01     22.88 o 
   5   6   5      475.30      485.65     82.07 o 
   6   6   5     4057.20     4163.88    159.92 o 
   7   6   5     2285.45     2114.71    112.88 o 
   8   6   5     1084.20     1153.98     85.78 o 
   9   6   5     1171.06      598.72    275.75 o 
 -10   7   5      890.70      902.80     54.41 o 
  -9   7   5    13339.06    13541.68    454.23 o 
  -8   7   5     2239.15     2461.66     94.87 o 
  -7   7   5       56.85       76.24     18.38 o 
  -6   7   5     1681.45     1598.70     38.44 o 
  -5   7   5      105.68      147.60     16.90 o 
  -4   7   5       98.10      226.71     20.52 o 
  -3   7   5    44698.60    46161.47    440.33 o 
  -2   7   5     3168.93     3150.88     46.65 o 
  -1   7   5       43.76       77.68      8.41 o 
   0   7   5      191.07      188.56     13.44 o 
   1   7   5     7939.44     7845.31    320.15 o 
   2   7   5     3298.97     3208.65    157.92 o 
   3   7   5     6345.27     6453.97    401.75 o 
   4   7   5     1101.25     1063.77     43.61 o 
   5   7   5     2282.35     2256.54     99.76 o 
   6   7   5     4718.12     4825.63    602.53 o 
   7   7   5      321.17      308.02     53.69 o 
   8   7   5     1133.26     1122.93     87.81 o 
 -11   8   5       70.90      145.64     45.69 o 
 -10   8   5       74.41       81.38     28.27 o 
  -9   8   5      927.34      992.48     48.09 o 
  -8   8   5     4050.38     4229.02    154.16 o 
  -7   8   5      848.45      889.99     30.90 o 
  -6   8   5     6621.34     6611.47    117.06 o 
  -5   8   5      218.76      403.65    116.64 o 
  -4   8   5    15768.77    15529.92    311.60 o 
  -3   8   5    18099.88    18726.47    219.44 o 
  -2   8   5     2122.37     2148.40     35.89 o 
  -1   8   5     2862.62     3039.80     47.16 o 
   0   8   5     8552.58     8336.49    128.14 o 
   1   8   5    14037.14    13433.34    727.89 o 
   2   8   5        3.66       22.62     15.70 o 
   3   8   5      768.55      909.35     47.21 o 
   4   8   5       93.06      131.45     19.38 o 
   5   8   5      735.62     1563.54    409.78 o 
   6   8   5     5400.56     5242.82    214.02 o 
   7   8   5     1166.92     1178.06    285.56 o 
   8   8   5     2033.30     2004.02    175.82 o 
 -11   9   5       93.45       45.69     42.83 o 
 -10   9   5      847.31      902.52     56.54 o 
  -9   9   5    10330.72    10852.90    161.52 o 
  -8   9   5    19246.22    19159.95    431.95 o 
  -7   9   5        1.66       38.69     13.56 o 
  -6   9   5     4174.63     4223.20     71.61 o 
  -5   9   5     2812.63     2776.67     55.23 o 
  -4   9   5     1196.92     1270.93     33.72 o 
  -3   9   5    21980.70    21758.00    253.17 o 
  -2   9   5      954.70      980.10     32.77 o 
  -1   9   5     5018.52     5010.10     87.83 o 
   0   9   5     2109.71     2011.36     60.06 o 
   1   9   5     7359.44     7251.87    113.88 o 
   2   9   5      250.29      307.80     59.76 o 
   3   9   5     2966.68     2877.16     73.44 o 
   4   9   5      509.17      557.69     50.01 o 
   5   9   5      153.43      225.77     35.04 o 
   6   9   5      400.49      443.26     91.02 o 
   7   9   5      298.70      215.90    102.80 o 
   8   9   5     1564.04     1599.69    505.44 o 
 -10  10   5     1018.05     1024.66     91.38 o 
  -9  10   5     5714.86     5818.46     99.28 o 
  -8  10   5     2261.39     2392.78     89.03 o 
  -7  10   5      945.27      904.53     33.09 o 
  -6  10   5      466.37      478.45     28.44 o 
  -5  10   5    10612.02    10644.05    223.40 o 
  -4  10   5      838.84      921.29     30.68 o 
  -3  10   5     2623.77     2611.96     58.73 o 
  -2  10   5     1865.67     1937.70     47.91 o 
  -1  10   5     6100.86     6184.01    103.78 o 
   0  10   5     3745.73     3612.84    312.86 o 
   1  10   5    20186.94    20571.35    336.88 o 
   2  10   5       26.89       32.56     12.85 o 
   3  10   5       11.73       25.63     13.52 o 
   4  10   5    10688.16    10701.33    999.86 o 
   5  10   5     1971.36     1892.35    133.73 o 
   6  10   5     1833.64     1929.67    458.87 o 
   7  10   5        0.77       38.47    208.46 o 
   8  10   5     1183.01     1297.25    106.07 o 
 -10  11   5     1123.82     1191.39     69.96 o 
  -9  11   5     2018.65     2114.17     82.55 o 
  -8  11   5    10435.69    10759.58    166.61 o 
  -7  11   5     3211.88     3145.63     65.54 o 
  -6  11   5      611.95      628.16     29.29 o 
  -5  11   5    31695.54    31352.26    522.63 o 
  -4  11   5     9133.97     9526.00    129.26 o 
  -3  11   5     1881.08     1881.83     51.24 o 
  -2  11   5      229.91      228.53     23.58 o 
  -1  11   5    17272.10    17368.48    247.10 o 
   0  11   5     8280.58     8337.52    133.18 o 
   1  11   5    10858.91    10586.65   1996.79 o 
   2  11   5     1653.70     1583.79     53.42 o 
   3  11   5       73.70       80.13     16.23 o 
   4  11   5      468.56      542.67     54.02 o 
   5  11   5     5054.26     4870.10   1711.93 o 
   6  11   5       45.07        8.34    164.20 o 
   7  11   5        3.46        6.50     31.25 o 
 -10  12   5     3328.76     3540.92    114.88 o 
  -9  12   5     1579.60     1631.04     73.51 o 
  -8  12   5       12.96       -8.48     15.61 o 
  -7  12   5     1313.36     1246.07     40.55 o 
  -6  12   5      807.59      785.46     32.54 o 
  -5  12   5     2591.86     2767.38     58.20 o 
  -4  12   5    13484.04    13554.53    174.32 o 
  -3  12   5      173.78      165.47     21.01 o 
  -2  12   5        6.95        4.20     12.75 o 
  -1  12   5      144.91      244.88     43.91 o 
   0  12   5     2281.09     2277.90     61.04 o 
   1  12   5    12910.97    13043.08    196.15 o 
   2  12   5       62.81       79.81     16.54 o 
   3  12   5      174.92      139.19     32.48 o 
   4  12   5    19629.88    16834.14   6580.74 o 
   5  12   5      236.74      399.68     67.09 o 
   6  12   5        1.33      -25.45     85.67 o 
   7  12   5       44.58       37.53     68.53 o 
  -9  13   5      356.20      381.61     77.10 o 
  -8  13   5     2657.22     2819.27     65.06 o 
  -7  13   5      931.29      956.86     37.49 o 
  -6  13   5      108.93      118.84     18.75 o 
  -5  13   5    30535.06    30757.80    359.39 o 
  -4  13   5     2653.33     2692.48     57.13 o 
  -3  13   5      920.17      950.87     41.13 o 
  -2  13   5      823.90      789.13     41.71 o 
  -1  13   5     9865.23     9969.34    157.98 o 
   0  13   5     2105.30     2204.60     57.49 o 
   1  13   5     4036.74     3948.57     97.09 o 
   2  13   5      422.07      398.74     41.41 o 
   3  13   5       36.01        2.86     32.84 o 
   4  13   5      239.26      279.84     67.98 o 
   5  13   5    10673.98     9728.28   3575.21 o 
   6  13   5       96.58       67.50     36.59 o 
  -9  14   5      451.73      466.16     48.34 o 
  -8  14   5       30.31       49.58     18.54 o 
  -7  14   5      968.72      963.70     38.62 o 
  -6  14   5       52.53       31.65     15.64 o 
  -5  14   5       39.01       56.20     21.70 o 
  -4  14   5     7764.61     7726.94    136.56 o 
  -3  14   5      209.57      215.30     24.59 o 
  -2  14   5      554.84      605.62     34.30 o 
  -1  14   5    22141.54    22157.64    313.09 o 
   0  14   5      452.08      495.33     46.31 o 
   1  14   5        0.83        3.10     22.63 o 
   2  14   5      257.98      273.94     37.73 o 
   3  14   5      100.71       85.48     31.41 o 
   4  14   5    11856.22    11138.20   1276.45 o 
   5  14   5      643.49      718.73     58.14 o 
   6  14   5        0.45       -5.68     41.74 o 
  -8  15   5      109.39       67.32     26.28 o 
  -7  15   5       26.68       45.16     18.05 o 
  -6  15   5      419.57      437.68     31.74 o 
  -5  15   5     9937.34    10284.53    146.34 o 
  -4  15   5      475.50      470.06     33.92 o 
  -3  15   5        1.81      -16.62     16.62 o 
  -2  15   5     5549.41     5449.68    144.36 o 
  -1  15   5     7722.88     7854.53    187.79 o 
   0  15   5    18216.03    18049.35    360.39 o 
   1  15   5     3594.48     3612.32    113.97 o 
   2  15   5      146.53      105.84     30.86 o 
   3  15   5     1752.38     1583.13    219.88 o 
   4  15   5        0.70       34.71     32.12 o 
   5  15   5     6359.87     6029.70    486.88 o 
  -8  16   5      966.72      968.82     52.81 o 
  -7  16   5      931.40     1016.27     42.08 o 
  -6  16   5     2853.66     2801.09     65.21 o 
  -5  16   5      356.81      432.50     27.81 o 
  -4  16   5      676.01      666.79     54.41 o 
  -3  16   5      766.84      705.42     54.41 o 
  -2  16   5       19.00       10.44     29.23 o 
  -1  16   5    16539.91    16190.33    332.12 o 
   0  16   5     1599.52     1573.63    117.08 o 
   1  16   5     4881.47     4641.84    137.13 o 
   2  16   5      192.98      168.94     36.99 o 
   3  16   5     1824.67     1720.86    214.17 o 
   4  16   5     1197.91     1072.49     87.10 o 
   5  16   5      747.01      694.64    139.92 o 
  -7  17   5     3502.92     3682.49     80.22 o 
  -6  17   5      810.68      886.19     47.07 o 
  -5  17   5      260.60      291.93     50.64 o 
  -4  17   5     1378.25     1248.11     75.67 o 
  -3  17   5      913.22      900.24     61.36 o 
  -2  17   5        2.97      -14.28     28.27 o 
  -1  17   5     4900.98     4847.99    142.34 o 
   0  17   5    11903.13    11772.38    264.49 o 
   1  17   5     2605.43     2461.02     97.54 o 
   2  17   5      315.22      306.47     75.67 o 
   3  17   5     7024.78     6687.98    432.62 o 
   4  17   5      440.22      365.09     50.75 o 
  -6  18   5     8838.27     9068.69    171.99 o 
  -5  18   5      377.84      331.12     39.01 o 
  -4  18   5     1269.38     1232.73     72.36 o 
  -3  18   5     4397.22     4080.24    131.25 o 
  -2  18   5       10.43      -42.83     42.83 o 
  -1  18   5     3622.28     3535.90    121.15 o 
   0  18   5       75.33       88.52     36.35 o 
   1  18   5     3301.15     3175.89    115.99 o 
   2  18   5       98.88       24.10     49.97 o 
   3  18   5     6481.19     6184.52    225.59 o 
  -5  19   5     1013.11      871.88     49.45 o 
  -4  19   5     1762.67     1799.89     89.84 o 
  -3  19   5      327.20      353.14     50.48 o 
  -2  19   5     1537.53     1487.72     81.76 o 
  -1  19   5     2598.93     2614.11    105.99 o 
   0  19   5     1555.30     1524.59     81.61 o 
   1  19   5       24.09       51.40     54.26 o 
   2  19   5     4599.16     4604.04    259.86 o 
  -2  20   5     1557.48     1399.96     82.71 o 
  -1  20   5       97.60      102.09     71.39 o 
 -12   0   6     5435.04     5475.80    162.40 o 
 -10   0   6     1883.21     1753.34     91.38 o 
  -8   0   6     1501.21     1415.71     52.50 o 
  -6   0   6    24510.96    23864.74    360.22 o 
  -4   0   6      432.94      450.80     25.18 o 
  -2   0   6   288288.88   283582.31   3978.95 o 
   0   0   6      756.55      723.61     23.98 o 
   2   0   6    25984.23    26823.58    389.69 o 
   4   0   6    20271.65    19677.96    431.20 o 
   8   0   6     7126.09     7250.38    648.22 o 
 -12   1   6        1.61       47.54     23.56 o 
 -11   1   6    22196.04    21601.70    325.95 o 
 -10   1   6       59.87       70.21     23.95 o 
  -9   1   6      277.30      323.70     24.73 o 
  -8   1   6     1773.38     1652.53     40.28 o 
  -7   1   6    10224.07     9996.75    123.02 o 
  -6   1   6     9187.92     9142.43    111.97 o 
  -5   1   6    29502.89    29964.29    311.42 o 
  -4   1   6     1903.58     2240.66     38.10 o 
  -3   1   6    10118.04    10001.45    113.04 o 
  -2   1   6     4386.47     4591.53     58.86 o 
  -1   1   6    32744.74    32994.19    307.81 o 
   0   1   6     1000.99      988.43     18.50 o 
   1   1   6     1202.96     1244.79     21.16 o 
   2   1   6     4087.47     4032.96     57.24 o 
   3   1   6    10802.58    10285.32    147.49 o 
   4   1   6     1953.89     1946.42     99.95 o 
   5   1   6      145.58      102.80     28.56 o 
   7   1   6    10137.15    11069.69    581.27 o 
   8   1   6      114.42      478.69    293.17 o 
 -12   2   6     1712.64     1664.73     60.61 o 
 -11   2   6      111.13      220.22     51.07 o 
 -10   2   6        1.20       35.82     18.64 o 
  -9   2   6      341.47      325.05     25.24 o 
  -8   2   6     4797.01     4654.73     73.08 o 
  -7   2   6    15148.06    15106.80    229.52 o 
  -6   2   6    25620.34    25569.60    297.50 o 
  -5   2   6    10636.86    10952.31    151.81 o 
  -4   2   6        4.80        8.90      6.68 o 
  -3   2   6      208.56      217.99     12.07 o 
  -2   2   6   133819.02   133565.19   1313.98 o 
  -1   2   6    11468.29    11810.05    118.18 o 
   0   2   6     6092.30     5980.49     65.54 o 
   1   2   6     2686.84     2719.92     35.83 o 
   2   2   6    11199.23    10321.76    144.80 o 
   3   2   6     3490.38     3288.21     64.22 o 
   4   2   6    23444.04    22596.39    297.49 o 
   5   2   6      746.35      680.79     40.23 o 
   6   2   6      682.35       39.98    345.53 o 
   7   2   6      475.28      879.61    180.31 o 
   8   2   6     3692.74     3678.19    314.92 o 
 -12   3   6      176.72      180.82     35.95 o 
 -11   3   6     6580.21     6431.96    136.84 o 
 -10   3   6     1097.20     1107.63     44.45 o 
  -9   3   6     5567.58     5417.19     96.11 o 
  -8   3   6    13020.67    13289.92    162.17 o 
  -7   3   6     6070.09     6120.56     85.41 o 
  -6   3   6    40520.44    40910.74    498.33 o 
  -5   3   6     7125.32     6842.27     84.07 o 
  -4   3   6     3119.13     3102.16     43.13 o 
  -3   3   6     2661.88     2612.57     35.41 o 
  -2   3   6    11993.30    12215.64    122.59 o 
  -1   3   6       78.78      188.88     53.94 o 
   0   3   6    11890.75    11525.10    116.15 o 
   1   3   6     3741.39     3905.67    273.08 o 
   2   3   6    29390.31    28804.54    361.35 o 
   3   3   6     3191.96     3162.72     63.18 o 
   4   3   6    14431.03    14050.98    248.93 o 
   5   3   6      410.86      395.61     34.27 o 
   6   3   6      507.11      408.45     68.53 o 
   7   3   6     3540.59     3223.98    399.78 o 
   8   3   6     1223.77     1503.30    362.66 o 
 -12   4   6      468.22      487.17     56.44 o 
 -11   4   6      342.37      344.93     37.31 o 
 -10   4   6     4801.13     5016.89     90.12 o 
  -9   4   6     4246.22     4326.87     83.98 o 
  -8   4   6     7524.83     7450.72    102.75 o 
  -7   4   6    25783.17    26219.44    546.33 o 
  -6   4   6    20080.21    20267.58    384.98 o 
  -5   4   6     1151.44     1126.57     23.56 o 
  -4   4   6      657.82      642.62     17.10 o 
  -3   4   6    12052.04    12359.54    127.35 o 
  -2   4   6     2822.44     2582.54     35.34 o 
  -1   4   6    16994.82    16432.00    164.46 o 
   0   4   6    12564.20    12136.12    160.19 o 
   1   4   6      936.74      865.41     26.70 o 
   2   4   6    43205.29    41982.65    640.86 o 
   3   4   6    21005.53    21152.03    276.74 o 
   4   4   6     4900.63     4884.63    111.73 o 
   5   4   6     1544.51     1637.28     95.82 o 
   6   4   6     2710.38     2536.62    120.68 o 
   7   4   6      856.21      885.43    119.94 o 
   8   4   6      308.20      406.21    339.82 o 
 -12   5   6     1174.50     1056.60     81.38 o 
 -11   5   6      126.50      108.51     45.69 o 
 -10   5   6     3275.75     3294.69    179.90 o 
  -9   5   6     8741.63     8514.10    181.33 o 
  -8   5   6     7393.30     7308.85    178.49 o 
  -7   5   6    10477.76    10586.98    187.59 o 
  -6   5   6    12258.66    12148.10    214.13 o 
  -5   5   6     1923.20     2102.28     33.66 o 
  -4   5   6    39283.91    39954.56    383.96 o 
  -3   5   6    19370.00    20152.72    199.96 o 
  -2   5   6     1317.54     1363.84     25.02 o 
  -1   5   6    11815.50    11883.89    123.73 o 
   0   5   6    39861.80    39625.43    480.85 o 
   1   5   6       62.78       44.76     10.55 o 
   2   5   6    26815.79    26364.38    333.57 o 
   3   5   6     1499.22     1517.38     74.25 o 
   4   5   6     3551.77     3286.72     84.38 o 
   5   5   6       45.52      105.01     66.11 o 
   6   5   6     5585.44     5337.01    125.14 o 
   7   5   6       79.95        1.29     48.55 o 
   8   5   6      457.71      450.53    140.52 o 
 -11   6   6      366.26      331.25     57.11 o 
 -10   6   6     7557.59     7421.68    379.80 o 
  -9   6   6    11712.37    11791.90    332.68 o 
  -8   6   6      781.28      841.60     36.80 o 
  -7   6   6     7791.32     8020.88    134.51 o 
  -6   6   6     2216.13     2241.91     38.41 o 
  -5   6   6      690.95      661.84     18.88 o 
  -4   6   6     2195.17     2422.56     36.94 o 
  -3   6   6    25199.27    25041.79    246.19 o 
  -2   6   6        7.03       30.21      5.90 o 
  -1   6   6     7371.59     7084.92     89.30 o 
   0   6   6    15097.35    14576.16    360.24 o 
   1   6   6      498.16      510.74     32.84 o 
   2   6   6    15763.72    15566.31    208.48 o 
   3   6   6     3786.47     3730.58     88.48 o 
   4   6   6       17.57       49.49     15.74 o 
   5   6   6    15092.74    14736.56    257.84 o 
   6   6   6     3349.92     3395.85    207.85 o 
   7   6   6       21.29      -43.93    112.80 o 
   8   6   6        0.95      -78.33    132.31 o 
 -11   7   6      133.20       54.26     42.83 o 
 -10   7   6     4463.38     4506.19    115.04 o 
  -9   7   6      374.23      343.14     36.18 o 
  -8   7   6      404.75      485.18     30.66 o 
  -7   7   6     1527.68     1562.29     58.53 o 
  -6   7   6      155.33      160.57     14.86 o 
  -5   7   6     2782.77     2701.71     57.70 o 
  -4   7   6    63562.79    63553.89    602.61 o 
  -3   7   6     6900.17     6821.76     78.64 o 
  -2   7   6       38.85       50.33      7.46 o 
  -1   7   6     1912.18     1770.08     33.19 o 
   0   7   6    53157.21    51826.48    686.68 o 
   1   7   6     2230.16     2099.72     46.18 o 
   2   7   6    10283.15    10400.51    187.94 o 
   3   7   6     1089.35     1116.41     43.61 o 
   4   7   6        0.14        3.02     17.54 o 
   5   7   6     3004.91     3117.64    158.01 o 
   6   7   6    15481.90    15406.40    339.33 o 
   7   7   6      486.47      427.21     62.08 o 
   8   7   6       46.18       25.64    102.29 o 
 -11   8   6      442.09      511.15     62.82 o 
 -10   8   6     1026.18     1071.43     58.45 o 
  -9   8   6    11339.21    11621.97    475.46 o 
  -8   8   6     5699.24     6041.21    219.04 o 
  -7   8   6     1364.80     1430.98     45.54 o 
  -6   8   6       89.64      103.22     18.55 o 
  -5   8   6     1662.47     1687.33     39.50 o 
  -4   8   6      315.25      345.13     21.43 o 
  -3   8   6    26693.53    27273.51    310.37 o 
  -2   8   6      504.50      537.01     22.40 o 
  -1   8   6      808.36      691.23     20.96 o 
   0   8   6       27.57       67.79     12.15 o 
   1   8   6      833.36      774.85     31.02 o 
   2   8   6      491.91      399.64     79.46 o 
   3   8   6       10.32        4.55     13.67 o 
   4   8   6     2415.02     2410.75    103.13 o 
   5   8   6    12205.20    12266.58    367.91 o 
   6   8   6     1879.86     2092.71     75.78 o 
   7   8   6      836.20      814.81     78.75 o 
   8   8   6       33.66       33.64     36.87 o 
 -11   9   6       39.53       59.97     42.83 o 
 -10   9   6     1686.49     1621.98     99.95 o 
  -9   9   6     7025.19     6811.97    213.72 o 
  -8   9   6        9.67       10.66     17.68 o 
  -7   9   6       30.98       45.69     16.32 o 
  -6   9   6       91.29      110.46     15.22 o 
  -5   9   6    10963.23    11311.64    290.58 o 
  -4   9   6    59012.61    60021.36    657.71 o 
  -3   9   6     5549.02     5674.57     83.64 o 
  -2   9   6       59.65       63.21     13.81 o 
  -1   9   6      136.76      163.27     12.14 o 
   0   9   6    17067.39    17139.85    242.20 o 
   1   9   6    26603.61    26235.09   1020.12 o 
   2   9   6     1988.37     1903.90     68.01 o 
   3   9   6      144.16      151.49     23.62 o 
   4   9   6      937.55      954.91     52.09 o 
   5   9   6     2813.64     2816.29     83.76 o 
   6   9   6     7085.44     7203.81    388.57 o 
   7   9   6      531.77      509.98     67.45 o 
 -10  10   6       33.38      -22.84     39.98 o 
  -9  10   6     2282.29     2244.47     66.29 o 
  -8  10   6    11582.30    12189.78    459.89 o 
  -7  10   6       42.96       68.63     17.99 o 
  -6  10   6      418.57      412.96     28.03 o 
  -5  10   6      761.68      739.50     33.50 o 
  -4  10   6     5234.84     5284.76     82.59 o 
  -3  10   6     4163.71     4329.94     71.27 o 
  -2  10   6      132.61      129.32     16.62 o 
  -1  10   6       10.56       18.77     15.77 o 
   0  10   6    17865.12    18165.13    256.56 o 
   1  10   6       85.63      108.28     18.61 o 
   2  10   6     4993.79     4766.44    173.94 o 
   3  10   6        9.41       18.33     16.07 o 
   4  10   6      949.88     1005.82     54.67 o 
   5  10   6     1120.00     1197.87    157.82 o 
   6  10   6      563.27      634.11    116.48 o 
   7  10   6       20.47       -1.81     38.55 o 
 -10  11   6       29.37      -39.98     39.98 o 
  -9  11   6     7027.16     7279.40    240.85 o 
  -8  11   6     4064.87     4247.65    129.55 o 
  -7  11   6      851.17      844.86     39.37 o 
  -6  11   6      220.59      190.12     41.41 o 
  -5  11   6    15512.52    15385.30    194.39 o 
  -4  11   6     7677.91     7680.50    109.71 o 
  -3  11   6     1759.22     1705.61     49.48 o 
  -2  11   6     2785.58     2762.83     63.04 o 
  -1  11   6      162.16      165.62     37.12 o 
   0  11   6     9300.79     9395.46    193.05 o 
   1  11   6    37772.32    37481.41   1017.30 o 
   2  11   6     2665.00     2596.32     91.00 o 
   3  11   6       13.70        7.17     20.61 o 
   4  11   6     5944.18     6008.25    557.25 o 
   5  11   6     3312.15     3060.19   1106.55 o 
   6  11   6      497.43      503.76    235.59 o 
   7  11   6      512.01      516.35    305.55 o 
 -10  12   6      133.24       31.41     45.69 o 
  -9  12   6      100.14       79.06     22.61 o 
  -8  12   6     9485.79     9758.26    223.30 o 
  -7  12   6     2570.74     2570.83     65.88 o 
  -6  12   6     1597.71     1652.76     45.28 o 
  -5  12   6     8341.05     8482.63    122.36 o 
  -4  12   6     3002.34     3082.16     60.90 o 
  -3  12   6     4585.93     4631.30    107.81 o 
  -2  12   6     5775.97     5821.32    105.89 o 
  -1  12   6     1553.40     1737.99    167.05 o 
   0  12   6    11899.19    11856.88    181.91 o 
   1  12   6      152.65      209.29     25.10 o 
   2  12   6     2793.28     2857.94     76.85 o 
   3  12   6       57.90       63.24     17.39 o 
   4  12   6     2886.06     2875.93    272.71 o 
   5  12   6      875.22      742.63    147.44 o 
   6  12   6       98.67       50.57     81.38 o 
  -9  13   6     1606.06     1698.09     76.41 o 
  -8  13   6     6830.52     6784.96    176.33 o 
  -7  13   6      500.89      511.35     34.31 o 
  -6  13   6      777.56      780.36     33.32 o 
  -5  13   6     6880.92     7029.88    108.57 o 
  -4  13   6      384.54      384.66     25.13 o 
  -3  13   6     9922.94     9809.39    159.24 o 
  -2  13   6     2895.18     2919.69     69.70 o 
  -1  13   6     8165.09     8222.68    138.25 o 
   0  13   6     2614.21     2618.66     64.97 o 
   1  13   6    11298.04    11433.28    183.88 o 
   2  13   6      822.32      790.22     50.75 o 
   3  13   6      790.48      702.87    144.21 o 
   4  13   6     8726.50     8326.22    643.94 o 
   5  13   6     1237.24     1179.29    131.36 o 
   6  13   6      253.69      183.51     61.43 o 
  -9  14   6       45.47       20.37     37.12 o 
  -8  14   6      461.08      485.79     37.77 o 
  -7  14   6       15.53       30.37     18.89 o 
  -6  14   6     1352.67     1365.19     43.33 o 
  -5  14   6    10815.17    10650.12    149.39 o 
  -4  14   6      200.57      199.12     21.06 o 
  -3  14   6     7678.95     7710.51    135.29 o 
  -2  14   6     6141.35     6425.82    117.68 o 
  -1  14   6     5585.19     5664.46    107.08 o 
   0  14   6      214.19      234.09     36.99 o 
   1  14   6      109.24      116.64     31.25 o 
   2  14   6      504.45      592.70     47.96 o 
   3  14   6      165.82      142.34     72.82 o 
   4  14   6     3542.20     3462.68    438.34 o 
   5  14   6     1928.52     1876.23    102.80 o 
  -8  15   6     2429.51     2518.26     72.91 o 
  -7  15   6      722.56      767.77     42.45 o 
  -6  15   6      395.46      422.62     28.37 o 
  -5  15   6      649.71      640.71     32.60 o 
  -4  15   6      512.31      515.44     31.32 o 
  -3  15   6     2577.50     2728.43     71.01 o 
  -2  15   6      496.15      525.31     34.85 o 
  -1  15   6     7619.56     7402.35    181.59 o 
   0  15   6      311.08      316.44     47.12 o 
   1  15   6       51.08       49.16     28.05 o 
   2  15   6       12.21        9.14     23.76 o 
   3  15   6      586.35      616.02    124.22 o 
   4  15   6     2792.73     2663.11    194.18 o 
   5  15   6      784.44      790.37     67.11 o 
  -7  16   6     4232.25     4300.71     97.31 o 
  -6  16   6     3433.57     3403.81     72.86 o 
  -5  16   6     1639.62     1637.78     48.30 o 
  -4  16   6      792.41      786.19     34.90 o 
  -3  16   6     2359.33     2360.60     91.72 o 
  -2  16   6     5651.10     5521.14    150.42 o 
  -1  16   6     8927.74     8724.52    207.95 o 
   0  16   6     1818.67     1704.79     79.59 o 
   1  16   6       50.05       42.14     28.81 o 
   2  16   6       11.14      -24.27     25.70 o 
   3  16   6     5020.82     4971.58    392.65 o 
   4  16   6      662.49      617.00     56.26 o 
  -7  17   6      432.74      468.64     37.45 o 
  -6  17   6     5218.51     5245.13     97.56 o 
  -5  17   6      282.80      288.59     31.80 o 
  -4  17   6      802.15      819.60     92.22 o 
  -3  17   6     1206.09     1220.08     69.64 o 
  -2  17   6       28.30       42.56     31.25 o 
  -1  17   6     2716.40     2606.80    118.51 o 
   0  17   6      185.15      167.43     39.03 o 
   1  17   6      551.72      583.61     54.07 o 
   2  17   6     2157.67     1940.67     89.70 o 
   3  17   6        1.44       62.82     34.27 o 
  -6  18   6      949.53      907.83     59.67 o 
  -5  18   6      364.00      299.01     33.36 o 
  -4  18   6      239.79      218.09     43.38 o 
  -3  18   6       55.90       86.81     35.29 o 
  -2  18   6      551.15      591.16     58.56 o 
  -1  18   6     4016.73     3873.87    128.21 o 
   0  18   6       13.09       -6.08     30.86 o 
   1  18   6      400.71      411.44     87.10 o 
   2  18   6      155.90      174.98     41.83 o 
  -4  19   6     1954.88     1821.62     89.84 o 
  -3  19   6     1621.41     1510.77     81.76 o 
  -2  19   6       62.01       -9.24     35.70 o 
  -1  19   6      631.24      641.81     58.45 o 
   0  19   6      147.85      129.76     41.41 o 
   1  19   6       74.25       55.76     36.18 o 
 -11   0   7     6365.91     6310.88    197.04 o 
  -9   0   7     1505.95     1477.56     57.52 o 
  -7   0   7      817.91      789.50     39.34 o 
  -5   0   7     1341.12     1493.35     46.31 o 
  -3   0   7    35256.98    36586.48    527.79 o 
  -1   0   7      370.24      365.90     34.27 o 
   1   0   7       96.01       79.18     15.71 o 
   3   0   7    21789.15    21085.77    456.90 o 
   5   0   7     3350.95     3209.70    119.94 o 
   7   0   7    12516.64    14252.31   1019.45 o 
 -12   1   7     2651.95     2695.69     80.90 o 
 -11   1   7        3.56      -27.20     27.20 o 
 -10   1   7       32.09       14.74     17.53 o 
  -9   1   7      591.28      600.06     52.46 o 
  -8   1   7     1465.71     1496.25     38.51 o 
  -7   1   7     5281.60     5196.47     76.62 o 
  -6   1   7    18638.72    18052.95    200.09 o 
  -5   1   7     2177.91     2079.18     39.17 o 
  -4   1   7        5.19       31.62     24.95 o 
  -3   1   7      556.59      578.20     30.91 o 
  -2   1   7   184592.11   183566.36   1805.42 o 
  -1   1   7     2593.22     2676.30     41.00 o 
   0   1   7      252.93      244.44     12.07 o 
   1   1   7      853.60      882.69     21.32 o 
   2   1   7      638.08      601.84     21.80 o 
   3   1   7     1166.16     1254.67     45.40 o 
   4   1   7    10620.77    10555.44    184.75 o 
   5   1   7      196.87      185.61     37.12 o 
   7   1   7       65.92     1034.82    323.02 o 
   8   1   7     1690.82     1862.16    239.27 o 
 -12   2   7        0.06        9.85     22.73 o 
 -11   2   7     3446.03     3430.52     85.93 o 
 -10   2   7        0.48      -11.82     16.81 o 
  -9   2   7     1109.50     1129.05     42.29 o 
  -8   2   7     8800.09     8979.36    133.97 o 
  -7   2   7      579.17      526.69     24.54 o 
  -6   2   7    28015.53    27861.21    295.62 o 
  -5   2   7       14.57       22.69     10.90 o 
  -4   2   7       29.73       44.63      9.07 o 
  -3   2   7     4316.29     4199.82     58.07 o 
  -2   2   7     5983.02     6182.38     69.41 o 
  -1   2   7      455.93      481.65     18.94 o 
   0   2   7     2586.10     2618.39     36.58 o 
   1   2   7      892.83      879.34     19.49 o 
   2   2   7    11626.24    11289.27    134.29 o 
   3   2   7    10508.28    10469.25    161.01 o 
   4   2   7     3071.12     3044.24     66.10 o 
   5   2   7       16.85      -22.84     22.84 o 
   6   2   7      335.65       97.09    271.28 o 
   7   2   7     7500.45     8064.22    688.20 o 
   8   2   7     1067.35     1365.66    217.06 o 
 -12   3   7       89.42       68.31     26.02 o 
 -11   3   7      352.42      230.15     35.29 o 
 -10   3   7     3481.63     3535.99     76.85 o 
  -9   3   7        0.41       -6.82     15.73 o 
  -8   3   7     2464.17     2565.49     94.50 o 
  -7   3   7    16670.45    17158.47    222.83 o 
  -6   3   7    27094.09    27145.82    319.43 o 
  -5   3   7     5882.78     5817.46    113.76 o 
  -4   3   7      811.40      875.36     29.68 o 
  -3   3   7     2893.95     2936.43     40.01 o 
  -2   3   7    25191.15    24986.93    221.52 o 
  -1   3   7     4641.71     4560.63     54.51 o 
   0   3   7     6801.17     6582.36     73.64 o 
   1   3   7     4117.70     3947.98     57.86 o 
   2   3   7    13081.00    12765.27    177.28 o 
   3   3   7    13509.47    13409.77    188.38 o 
   4   3   7     4249.01     4163.08     80.96 o 
   5   3   7      262.23      198.93     58.54 o 
   6   3   7       18.37       -5.71    279.85 o 
   7   3   7      360.61      899.51    448.33 o 
   8   3   7       43.52      316.12    264.15 o 
 -12   4   7        5.66      -28.56     37.12 o 
 -11   4   7       60.47       47.12     35.70 o 
 -10   4   7      191.21      249.53     52.83 o 
  -9   4   7     2601.85     2678.27     67.91 o 
  -8   4   7     7778.80     7503.25    188.09 o 
  -7   4   7      260.39      235.74     20.14 o 
  -6   4   7    21859.06    21815.54    504.43 o 
  -5   4   7     1524.87     1546.42     31.72 o 
  -4   4   7     3238.35     3196.91     43.98 o 
  -3   4   7        3.41       84.28     22.99 o 
  -2   4   7      549.54      594.63     15.32 o 
  -1   4   7    23710.96    22871.48    282.32 o 
   0   4   7     8624.06     8626.01    105.28 o 
   1   4   7     5666.15     5565.02     88.89 o 
   2   4   7    23315.60    22928.07    296.12 o 
   3   4   7     3479.72     3491.54     69.82 o 
   4   4   7     9088.10     8761.15    173.45 o 
   6   4   7      115.73       59.40     51.69 o 
   7   4   7     1425.08     1767.62    331.25 o 
   8   4   7     1745.12     1985.68    262.72 o 
 -12   5   7      957.05      853.83     82.81 o 
 -11   5   7      225.68      196.21     35.29 o 
 -10   5   7    13059.80    12957.17    593.97 o 
  -9   5   7      447.69      509.09     97.09 o 
  -8   5   7     5666.78     5518.60    184.05 o 
  -7   5   7     1401.24     1423.82     48.73 o 
  -6   5   7    15988.96    15902.29    370.32 o 
  -5   5   7       22.37       39.66      9.20 o 
  -4   5   7      343.40      350.38     18.96 o 
  -3   5   7      816.42      849.09     19.62 o 
  -2   5   7      586.62      655.15     17.06 o 
  -1   5   7     3615.47     3949.00    136.18 o 
   0   5   7    18112.50    18183.78    234.40 o 
   1   5   7      812.68      896.27     29.58 o 
   2   5   7    18456.51    18124.38    240.21 o 
   3   5   7     6468.16     6316.04    135.16 o 
   4   5   7        6.49      -11.23     18.56 o 
   5   5   7     5596.94     5665.22    127.72 o 
   6   5   7      517.59      496.60    171.70 o 
   7   5   7       89.44       68.95    122.79 o 
   8   5   7     1702.14     1851.05    295.55 o 
 -11   6   7     2578.90     2745.09    115.65 o 
 -10   6   7     1201.68     1242.72     62.60 o 
  -9   6   7     1647.63     1579.39    177.05 o 
  -8   6   7      722.55      771.18     44.42 o 
  -7   6   7      299.55      265.85     27.20 o 
  -6   6   7     2103.34     2511.41    132.75 o 
  -5   6   7     5379.27     5403.90     74.83 o 
  -4   6   7    24900.12    25203.54    249.56 o 
  -3   6   7     2547.92     2514.01     37.62 o 
  -2   6   7      173.55      206.64     10.81 o 
  -1   6   7    27683.30    27034.44    266.03 o 
   0   6   7    24559.59    23490.05    295.94 o 
   1   6   7     1324.37     1301.20     35.59 o 
   2   6   7     8548.05     8418.62    126.74 o 
   3   6   7     1238.37     1272.80     50.00 o 
   4   6   7       75.85      124.03     85.10 o 
   5   6   7      643.50      753.12    162.39 o 
   6   6   7     2654.21     2745.28     86.39 o 
   7   6   7       47.89        4.93    178.48 o 
 -11   7   7       25.72       47.28     26.76 o 
 -10   7   7    10191.59    10333.07    257.00 o 
  -9   7   7     1024.35     1119.86     95.66 o 
  -8   7   7       42.96       47.73     21.13 o 
  -7   7   7     3383.52     3309.39    104.23 o 
  -6   7   7     4093.77     4257.87    163.52 o 
  -5   7   7     7488.10     7576.92    179.47 o 
  -4   7   7     1024.82     1126.35     24.91 o 
  -3   7   7     1163.13     1191.72     24.75 o 
  -2   7   7     1551.37     1653.32     29.77 o 
  -1   7   7     7113.75     7254.42     94.30 o 
   0   7   7    11142.52    10857.06    134.43 o 
   1   7   7      255.28      216.53     16.99 o 
   2   7   7     1678.61     1565.96     52.80 o 
   3   7   7       12.69       45.21     21.42 o 
   4   7   7     1069.53     1056.13     48.99 o 
   5   7   7    14464.79    14664.02    261.10 o 
   6   7   7     1007.79     1119.47     66.62 o 
   7   7   7      207.49      268.85    125.65 o 
 -11   8   7      318.92      319.83     54.26 o 
 -10   8   7     1425.67     1469.35     65.60 o 
  -9   8   7      639.44      557.98     43.38 o 
  -8   8   7      743.82      690.91     92.81 o 
  -7   8   7      509.48      534.27     41.41 o 
  -6   8   7     2443.71     2570.30     59.80 o 
  -5   8   7     4685.39     4854.47     87.62 o 
  -4   8   7    60236.13    60229.60    659.22 o 
  -3   8   7       42.40       37.32     17.31 o 
  -2   8   7       56.78      108.47     16.84 o 
  -1   8   7    18061.77    18112.04    210.12 o 
   0   8   7    17498.72    17359.39    260.49 o 
   1   8   7     6815.48     6558.47    205.67 o 
   2   8   7      404.19      337.71     28.00 o 
   3   8   7     1784.42     1793.15     86.11 o 
   4   8   7     3158.55     3122.75    137.01 o 
   5   8   7     1842.57     2015.32    131.42 o 
   6   8   7     4531.19     4496.56    210.43 o 
   7   8   7       34.52        4.41     85.67 o 
 -11   9   7      320.93      325.54     57.11 o 
 -10   9   7      759.82      765.18     50.48 o 
  -9   9   7      262.75      269.19     35.29 o 
  -8   9   7     6454.41     6367.71    177.05 o 
  -7   9   7     3510.52     3413.06    198.46 o 
  -6   9   7     2209.21     2248.34     56.96 o 
  -5   9   7    11634.82    11754.06    172.81 o 
  -4   9   7     1888.18     1962.66     74.19 o 
  -3   9   7       73.60       95.33     13.28 o 
  -2   9   7      811.77      892.72     40.64 o 
  -1   9   7     1185.95     1324.18     40.28 o 
   0   9   7     2630.76     2613.37     48.22 o 
   1   9   7     5779.95     5718.95    164.42 o 
   2   9   7      477.31      385.12     26.62 o 
   3   9   7     1294.44     1327.37     52.44 o 
   4   9   7     3713.33     3734.71     97.57 o 
   5   9   7     9760.83     9819.02    311.30 o 
   6   9   7      390.82      407.98     59.99 o 
   7   9   7        2.86      -25.20     71.39 o 
 -10  10   7      567.42      606.01     69.96 o 
  -9  10   7     4055.55     4073.29    224.16 o 
  -8  10   7     5440.30     5539.57    375.51 o 
  -7  10   7     3782.59     3650.18    147.06 o 
  -6  10   7     2895.25     2840.01     66.10 o 
  -5  10   7     8118.80     8525.78    151.69 o 
  -4  10   7    25254.66    24964.98    292.17 o 
  -3  10   7      225.39      251.76     18.40 o 
  -2  10   7     1334.66     1376.26     43.27 o 
  -1  10   7       87.83      157.83     38.55 o 
   0  10   7     2760.14     2789.73     63.43 o 
   1  10   7    19868.48    19433.35    821.87 o 
   2  10   7     1347.03     1333.43     77.08 o 
   3  10   7      388.57      390.10     51.93 o 
   4  10   7      461.77      491.94     76.91 o 
   5  10   7     2448.36     2431.92    136.38 o 
   6  10   7      230.12      216.93     32.01 o 
 -10  11   7       28.78       24.60     26.02 o 
  -9  11   7      363.77      352.95     37.31 o 
  -8  11   7     3252.02     3355.60     93.88 o 
  -7  11   7       38.47       36.60     17.99 o 
  -6  11   7       50.71       44.92     16.99 o 
  -5  11   7     1045.90     1073.81     40.79 o 
  -4  11   7     4024.84     4161.11     72.40 o 
  -3  11   7    18468.05    18323.35    222.81 o 
  -2  11   7      398.17      433.15     28.90 o 
  -1  11   7      220.44      237.23     21.73 o 
   0  11   7    14129.17    14011.83    209.14 o 
   1  11   7    16030.43    15602.34    928.07 o 
   2  11   7     2664.19     2705.38     87.76 o 
   3  11   7      174.39      188.35     44.10 o 
   4  11   7     2022.83     1973.04    161.57 o 
   5  11   7      769.47      816.48    166.30 o 
   6  11   7      160.33      109.69    129.93 o 
 -10  12   7        0.21        0.00     37.12 o 
  -9  12   7     1488.18     1522.10     66.54 o 
  -8  12   7    13818.10    13730.10    435.48 o 
  -7  12   7      213.11      204.73     25.04 o 
  -6  12   7       42.04       58.01     18.89 o 
  -5  12   7     7208.13     7281.58    163.60 o 
  -4  12   7     1018.47      960.43     35.32 o 
  -3  12   7        8.21       63.33     15.61 o 
  -2  12   7     8017.74     8235.02    138.66 o 
  -1  12   7        6.73      -14.33     14.33 o 
   0  12   7      131.79      178.55     22.01 o 
   1  12   7     8728.35     8680.21    242.50 o 
   2  12   7      661.92      666.92     35.35 o 
   3  12   7       48.80       33.57     17.81 o 
   4  12   7      652.26      665.33    274.14 o 
   5  12   7      845.21      724.54    136.82 o 
   6  12   7     1424.49     1295.71    645.37 o 
  -9  13   7     3564.45     3597.86    103.97 o 
  -8  13   7       76.11      182.02     32.12 o 
  -7  13   7      125.78      125.73     22.05 o 
  -6  13   7      486.94      488.90     33.51 o 
  -5  13   7       92.73      127.13     20.37 o 
  -4  13   7      180.10      149.54     20.20 o 
  -3  13   7    31099.30    31381.32    430.22 o 
  -2  13   7       89.26       90.25     22.01 o 
  -1  13   7      279.59      293.36     26.32 o 
   0  13   7     4924.02     4858.37     96.96 o 
   1  13   7     9157.18     9367.56    155.84 o 
   2  13   7        1.71      -11.92     22.63 o 
   3  13   7        9.02       -8.44     25.70 o 
   4  13   7     1019.21      945.68    101.37 o 
   5  13   7       30.41        9.56     25.33 o 
  -9  14   7       49.33      -20.43     26.02 o 
  -8  14   7    12806.60    12711.79    439.76 o 
  -7  14   7     1548.35     1586.75     63.71 o 
  -6  14   7       62.37       53.16     19.42 o 
  -5  14   7        7.76       28.78     17.24 o 
  -4  14   7        0.25      -13.22     13.22 o 
  -3  14   7     7460.93     7464.06    133.62 o 
  -2  14   7     3450.45     3485.06     80.26 o 
  -1  14   7      715.04      727.54     44.37 o 
   0  14   7       61.04       31.96     17.17 o 
   1  14   7       23.72       55.17     28.05 o 
   2  14   7      702.29      789.41     67.11 o 
   3  14   7     1514.91     1469.85    141.35 o 
   4  14   7     1188.53     1044.32    114.22 o 
   5  14   7        4.43      -22.84     23.98 o 
  -8  15   7     1159.44     1147.78     61.56 o 
  -7  15   7     1692.28     1762.64     59.85 o 
  -6  15   7     3392.39     3249.45     79.21 o 
  -5  15   7        4.37        2.54     18.92 o 
  -4  15   7     7150.06     7024.17    111.11 o 
  -3  15   7     9996.50    10151.36    170.18 o 
  -2  15   7     4944.42     5014.77    102.96 o 
  -1  15   7     1475.80     1392.77     70.59 o 
   0  15   7      325.26      253.18     41.06 o 
   1  15   7     7911.56     7949.00    733.89 o 
   2  15   7     2976.55     2928.13    229.88 o 
   3  15   7     3093.47     3072.75    342.67 o 
   4  15   7      486.96      523.41     51.46 o 
  -7  16   7     5260.53     5334.07    111.67 o 
  -6  16   7     1895.97     1934.16     61.89 o 
  -5  16   7      603.25      642.54     45.10 o 
  -4  16   7     1319.20     1390.91     45.09 o 
  -3  16   7     6166.67     6055.79    159.48 o 
  -2  16   7      154.61      203.57     41.41 o 
  -1  16   7        2.18      -31.41     31.41 o 
   0  16   7        2.78      -29.98     55.68 o 
   1  16   7     1045.87     1134.59     67.44 o 
   2  16   7     1032.27     1051.56     67.08 o 
   3  16   7     3559.41     3369.16    221.31 o 
  -6  17   7     2781.29     2768.53     76.07 o 
  -5  17   7     1225.46     1361.97     67.86 o 
  -4  17   7     6226.22     6017.64    126.71 o 
  -3  17   7     1971.00     2004.40     87.82 o 
  -2  17   7      264.62      319.83     65.68 o 
  -1  17   7      961.63      850.38     67.11 o 
   0  17   7      779.78      865.25     88.52 o 
   1  17   7      871.65      880.64     63.39 o 
   2  17   7     1803.37     1837.46     87.40 o 
  -5  18   7     1826.93     1802.51     79.56 o 
  -4  18   7     2499.49     2535.29     93.88 o 
  -3  18   7      916.21      931.97     65.60 o 
  -2  18   7      651.96      583.65     57.52 o 
  -1  18   7     3806.34     3743.36    165.62 o 
   0  18   7      505.34      483.41     54.41 o 
   1  18   7      301.28      323.32     48.34 o 
  -3  19   7      252.82      205.10     55.68 o 
  -2  19   7      413.77      438.55     62.82 o 
  -1  19   7     2283.68     2150.96     96.86 o 
 -12   0   8       27.83       11.42     34.27 o 
 -10   0   8     2299.57     2422.35     77.56 o 
  -8   0   8     5066.31     4863.83    107.90 o 
  -6   0   8     6518.48     6628.41    127.02 o 
  -4   0   8     1764.01     1736.91     49.44 o 
  -2   0   8    18926.44    18936.22    286.64 o 
   0   0   8    50105.11    50069.09    801.00 o 
   2   0   8      866.54      850.97     54.26 o 
   4   0   8     4906.82     5062.98    157.06 o 
 -12   1   8        3.20      -22.21     22.21 o 
 -11   1   8      154.19       94.15     25.56 o 
 -10   1   8       82.90       88.31     20.84 o 
  -9   1   8    27474.94    27554.26    303.49 o 
  -8   1   8      199.43      237.92     18.89 o 
  -7   1   8      162.36      157.38     15.61 o 
  -6   1   8     3312.36     3338.22     56.33 o 
  -5   1   8    34728.37    34686.13    360.64 o 
  -4   1   8     4524.78     4292.16     61.67 o 
  -3   1   8      177.89      230.42     15.88 o 
  -2   1   8      630.05      677.05     20.67 o 
  -1   1   8        3.11       20.70      7.14 o 
   0   1   8      128.72      171.49     20.98 o 
   1   1   8    10066.52    10687.17   1180.79 o 
   2   1   8      227.86      202.96     29.98 o 
   3   1   8     4033.10     4162.12     92.88 o 
   4   1   8     8946.66     8828.03    187.04 o 
   5   1   8       91.84        9.99     27.13 o 
   7   1   8     1374.76     1596.28    331.25 o 
 -12   2   8      120.44      148.71     30.29 o 
 -11   2   8     2218.90     2069.50     62.00 o 
 -10   2   8      379.27      383.68     29.09 o 
  -9   2   8      876.52      873.83     65.97 o 
  -8   2   8        0.12        0.59     12.07 o 
  -7   2   8     1724.46     1712.13     39.49 o 
  -6   2   8      608.91      609.08     25.26 o 
  -5   2   8    17605.61    17619.82    195.07 o 
  -4   2   8     3323.47     3052.51     56.06 o 
  -3   2   8     6475.95     6386.74     81.66 o 
  -2   2   8     3195.75     3428.49     45.41 o 
  -1   2   8      562.68      647.25     17.82 o 
   0   2   8    17896.66    17566.89    174.22 o 
   1   2   8        2.69       -9.46     15.27 o 
   2   2   8      200.07      306.83     60.95 o 
   3   2   8     5461.29     5525.19    112.05 o 
   4   2   8      735.86      906.66     44.42 o 
   5   2   8     1367.72     1282.17     79.96 o 
   7   2   8      282.15      531.14    422.63 o 
 -12   3   8       35.29       62.08     27.20 o 
 -11   3   8     1055.74     1033.50     59.54 o 
 -10   3   8     1751.33     1693.13     52.08 o 
  -9   3   8     6023.34     6159.18    105.90 o 
  -8   3   8      159.58      151.54     19.19 o 
  -7   3   8      189.98      186.33     21.64 o 
  -6   3   8    11222.05    11252.46    135.47 o 
  -5   3   8    12682.79    12504.18    145.74 o 
  -4   3   8    15194.12    15098.77    168.30 o 
  -3   3   8       64.79       77.10     12.37 o 
  -2   3   8     1654.96     1587.76     27.72 o 
  -1   3   8    17209.97    17520.45    174.02 o 
   0   3   8      250.71      269.22     13.40 o 
   1   3   8       78.09       80.21     11.01 o 
   2   3   8      719.87      726.48     38.09 o 
   3   3   8     1057.76     1100.92     37.72 o 
   4   3   8     7995.65     7827.37    129.07 o 
   5   3   8      443.42      331.25     48.55 o 
   6   3   8     2279.70     2274.20    122.79 o 
   7   3   8      217.56        0.00    365.52 o 
 -12   4   8     1475.32     1462.73     69.96 o 
 -11   4   8     5271.08     5298.81    131.20 o 
 -10   4   8     2104.41     2148.48     75.70 o 
  -9   4   8     1117.23      987.66     40.51 o 
  -8   4   8      719.70      744.73     47.92 o 
  -7   4   8      246.79      266.84     20.56 o 
  -6   4   8       48.28       38.29     13.31 o 
  -5   4   8    12116.16    12000.23    141.10 o 
  -4   4   8     8091.04     8064.89    100.47 o 
  -3   4   8     7914.10     8273.06     91.24 o 
  -2   4   8     3237.96     3422.65     79.14 o 
  -1   4   8     1888.50     1756.08     30.80 o 
   0   4   8       83.72       92.94     14.80 o 
   1   4   8      299.56      263.91     18.48 o 
   2   4   8     2955.77     2856.28     50.21 o 
   3   4   8     2451.54     2321.81     56.36 o 
   4   4   8     2002.91     1946.56     68.30 o 
   5   4   8      583.90      494.37     39.78 o 
   6   4   8       97.16       98.51     80.43 o 
   7   4   8       34.74     -265.57    336.96 o 
 -12   5   8       69.05       62.63     29.23 o 
 -11   5   8     6480.65     6338.34    292.70 o 
 -10   5   8     1725.36     1752.54    109.94 o 
  -9   5   8       34.52        4.49     25.70 o 
  -8   5   8      954.58      868.10     65.68 o 
  -7   5   8      144.92      152.71     17.63 o 
  -6   5   8     3072.98     3071.93     59.96 o 
  -5   5   8     9527.51     9356.06    182.81 o 
  -4   5   8     1933.32     2070.22     98.25 o 
  -3   5   8     6451.99     6574.84     85.31 o 
  -2   5   8     6904.56     6841.27     79.91 o 
  -1   5   8    51924.55    51669.79    492.93 o 
   0   5   8       89.95       85.97     12.98 o 
   1   5   8     1011.54     1005.98     27.36 o 
   2   5   8     1353.88     1456.45     41.36 o 
   3   5   8     1714.90     1659.63     47.65 o 
   4   5   8     3287.89     3145.12     89.02 o 
   5   5   8      381.38      379.38     36.18 o 
   6   5   8      926.19      919.42     87.52 o 
   7   5   8       47.72       60.60     71.39 o 
 -11   6   8     4604.76     4655.00    207.03 o 
 -10   6   8     8545.49     8292.56    311.26 o 
  -9   6   8       41.11       29.98     22.21 o 
  -8   6   8     1494.42     1348.13     57.31 o 
  -7   6   8     9910.31    10183.30    311.26 o 
  -6   6   8     1009.55      942.74     44.42 o 
  -5   6   8      915.52      902.73     29.75 o 
  -4   6   8     2031.96     2030.06     43.66 o 
  -3   6   8      833.32      792.93     23.23 o 
  -2   6   8    10077.39    10330.00    113.40 o 
  -1   6   8     2006.18     2110.91     36.60 o 
   0   6   8     3868.76     3744.34     70.31 o 
   1   6   8       58.10       70.39     12.98 o 
   2   6   8     1677.22     1659.31     45.08 o 
   3   6   8     1883.72     1829.74     64.24 o 
   4   6   8     2473.11     2463.11     78.05 o 
   5   6   8      663.75      695.94    283.84 o 
   6   6   8      163.97      150.29    111.31 o 
   7   6   8      674.01      626.35     70.42 o 
 -11   7   8     2390.40     2450.53    195.61 o 
 -10   7   8      583.99      583.91     49.97 o 
  -9   7   8      167.04      184.13     34.27 o 
  -8   7   8     4452.04     4498.91    316.97 o 
  -7   7   8     6071.09     5893.00    125.14 o 
  -6   7   8     1683.77     1687.88     89.95 o 
  -5   7   8     2922.68     2806.55     73.68 o 
  -4   7   8     1132.40     1246.47     46.44 o 
  -3   7   8      276.83      301.95     16.40 o 
  -2   7   8     8978.48     9162.15    103.64 o 
  -1   7   8    28096.12    28203.62    279.83 o 
   0   7   8     2994.28     2948.55     56.88 o 
   1   7   8       10.91       13.27     10.04 o 
   2   7   8    10970.44    10531.53    156.24 o 
   3   7   8     1286.67     1318.82     54.84 o 
   4   7   8     1330.37     1268.94     66.21 o 
   5   7   8      647.34      705.18     99.58 o 
   6   7   8        8.24      -24.24     82.44 o 
   7   7   8        0.03       31.72     51.40 o 
 -11   8   8     1817.36     1957.19     77.72 o 
 -10   8   8     2086.05     2090.42    111.37 o 
  -9   8   8      243.61      217.03     42.83 o 
  -8   8   8       36.50       22.84     25.70 o 
  -7   8   8    32273.81    31286.61    908.08 o 
  -6   8   8     2681.28     2813.72     77.72 o 
  -5   8   8     2256.46     2278.27     66.54 o 
  -4   8   8        0.68       -4.42     11.30 o 
  -3   8   8     1576.45     1671.89     62.27 o 
  -2   8   8      114.54      163.56     19.21 o 
  -1   8   8      192.18      228.97     14.90 o 
   0   8   8      791.56      766.55     26.02 o 
   1   8   8     1061.48     1153.77     51.49 o 
   2   8   8      771.63      924.10     44.60 o 
   3   8   8     6526.79     6371.30    521.53 o 
   4   8   8     2120.04     2233.54     83.35 o 
   5   8   8     1908.06     1994.83    100.00 o 
   6   8   8      160.33      126.68     62.84 o 
 -11   9   8      216.79      245.44     36.18 o 
 -10   9   8       28.31       -7.08     23.16 o 
  -9   9   8      187.79      160.37     32.84 o 
  -8   9   8     1468.60     1371.41     58.56 o 
  -7   9   8     9564.26     9509.59    429.77 o 
  -6   9   8     4230.43     4196.74    125.65 o 
  -5   9   8     7207.94     6894.03    138.22 o 
  -4   9   8      305.42      294.91     22.96 o 
  -3   9   8     8809.46     9016.25    138.33 o 
  -2   9   8     4877.55     4738.89     75.97 o 
  -1   9   8     4633.75     4532.61     85.56 o 
   0   9   8        0.18        6.31     14.84 o 
   1   9   8     1288.51     1264.40     79.27 o 
   2   9   8     5471.92     5327.17    192.15 o 
   3   9   8     5193.11     5085.79    119.14 o 
   4   9   8     1413.97     1442.04     60.50 o 
   5   9   8     1259.94     1219.47     57.80 o 
   6   9   8      358.25      375.22     69.59 o 
 -10  10   8       69.97       70.79     57.11 o 
  -9  10   8      727.19      707.00     48.46 o 
  -8  10   8       35.81       -2.86     21.13 o 
  -7  10   8     9019.52     8939.43    306.98 o 
  -6  10   8     2955.71     3002.67     82.79 o 
  -5  10   8     6809.01     6751.42    212.74 o 
  -4  10   8     7244.53     7231.79    120.65 o 
  -3  10   8    13708.71    13994.52    200.30 o 
  -2  10   8     5672.08     5771.31     88.93 o 
  -1  10   8     1572.34     1623.92     47.39 o 
   0  10   8      509.67      557.85     30.72 o 
   1  10   8     4181.67     4304.50     86.87 o 
   2  10   8     3929.47     3900.64    137.67 o 
   3  10   8     1684.59     1698.59     70.89 o 
   4  10   8       74.13       73.19     38.61 o 
   5  10   8      880.86      893.37    107.79 o 
   6  10   8      746.59      741.06    128.21 o 
 -10  11   8        6.46      -21.13     21.13 o 
  -9  11   8        5.10       -4.35     44.26 o 
  -8  11   8     4308.81     4216.36    108.98 o 
  -7  11   8     2727.61     2580.87    217.03 o 
  -6  11   8       15.96        1.43     18.17 o 
  -5  11   8     1473.80     1533.56     57.52 o 
  -4  11   8        4.87       -7.03     18.53 o 
  -3  11   8    15386.76    15728.20    222.98 o 
  -2  11   8      196.03      220.18     27.52 o 
  -1  11   8        3.05       -6.15     20.30 o 
   0  11   8      133.44      128.91     20.10 o 
   1  11   8     1279.04     1344.30     53.01 o 
   2  11   8     1908.84     1931.37     63.71 o 
   3  11   8     3186.19     3011.98    192.07 o 
   4  11   8       39.92       46.71     46.16 o 
   5  11   8      394.74      370.50     85.98 o 
  -9  12   8     4630.85     4476.55    161.34 o 
  -8  12   8      748.31      786.12    101.37 o 
  -7  12   8      248.76      254.60     32.12 o 
  -6  12   8     3044.59     2878.91    164.20 o 
  -5  12   8      951.80      955.52     40.39 o 
  -4  12   8      453.35      458.22     30.42 o 
  -3  12   8    29776.91    29786.45    392.63 o 
  -2  12   8     4394.39     4386.69    102.42 o 
  -1  12   8        0.21      -18.34     18.34 o 
   0  12   8      860.24      884.83     38.60 o 
   1  12   8    11244.86    11344.58    402.00 o 
   2  12   8      589.34      556.59     70.61 o 
   3  12   8       85.11      102.24     21.01 o 
   4  12   8       67.03       59.53     26.02 o 
   5  12   8       37.50       32.76     45.45 o 
  -9  13   8      355.48      322.91     38.37 o 
  -8  13   8    10461.81    10112.47    278.42 o 
  -7  13   8       51.89       57.48     23.16 o 
  -6  13   8      821.63      801.06     46.44 o 
  -5  13   8      272.93      320.17     27.08 o 
  -4  13   8     1110.62     1062.91     54.84 o 
  -3  13   8      578.32      715.83     69.78 o 
  -2  13   8      678.11      719.64     38.23 o 
  -1  13   8       47.62       20.85     17.37 o 
   0  13   8     3790.84     3799.52     84.41 o 
   1  13   8      753.48      905.69     42.67 o 
   2  13   8       35.62        1.36     18.47 o 
   3  13   8      208.34      181.98     34.95 o 
   4  13   8      117.77       78.58     29.23 o 
  -8  14   8     2274.41     2374.23     83.78 o 
  -7  14   8       14.68       27.19     22.63 o 
  -6  14   8      205.29      271.13     32.31 o 
  -5  14   8     1225.18     1198.33     46.51 o 
  -4  14   8     2293.49     2316.31     63.18 o 
  -3  14   8    19945.80    20002.94    357.53 o 
  -2  14   8       72.18       66.13     24.13 o 
  -1  14   8       21.12       -7.04     16.51 o 
   0  14   8      430.59      519.02     35.26 o 
   1  14   8    18542.91    18549.03   1059.43 o 
   2  14   8      510.92      534.47     50.00 o 
   3  14   8      241.34      247.14     39.34 o 
   4  14   8      387.04      364.35     45.13 o 
  -8  15   8     4187.78     4189.12    116.09 o 
  -7  15   8     1172.99     1201.27     65.68 o 
  -6  15   8      104.70      122.56     26.25 o 
  -5  15   8     1636.97     1564.75     54.16 o 
  -4  15   8      845.72      893.40     41.83 o 
  -3  15   8     1070.25     1112.34     44.19 o 
  -2  15   8      468.66      513.87     35.21 o 
  -1  15   8       33.95       18.56     29.98 o 
   0  15   8      448.03      468.90     49.44 o 
   1  15   8     3741.86     3800.98    238.44 o 
   2  15   8       14.97       37.58     30.86 o 
   3  15   8      341.52      360.48     45.92 o 
  -7  16   8     1285.50     1343.57     64.61 o 
  -6  16   8       17.48       13.91     41.41 o 
  -5  16   8     3892.68     3850.61     89.21 o 
  -4  16   8     3875.79     3925.52     88.50 o 
  -3  16   8     3802.99     3708.06     84.42 o 
  -2  16   8       13.43      -17.64     28.05 o 
  -1  16   8     1297.01     1310.46     71.66 o 
   0  16   8     1200.81     1167.95     69.64 o 
   1  16   8     6354.29     6352.30    172.42 o 
   2  16   8     4107.08     4138.73    364.09 o 
  -6  17   8      212.61      168.48     31.25 o 
  -5  17   8     3219.94     3180.49    106.11 o 
  -4  17   8     4048.40     3941.69    117.86 o 
  -3  17   8     1342.70     1399.25    105.66 o 
  -2  17   8      351.76      365.52     68.53 o 
  -1  17   8     1535.01     1602.04     80.77 o 
   0  17   8      394.73      402.90     72.82 o 
   1  17   8     4732.47     4688.68    145.22 o 
  -4  18   8     3290.84     3235.90    118.51 o 
  -3  18   8      253.17      285.56     68.53 o 
  -2  18   8      585.35      596.82     82.81 o 
  -1  18   8       75.46       90.76     37.31 o 
 -11   0   9      117.03      116.84     41.41 o 
  -9   0   9    31758.37    31536.92    486.32 o 
  -7   0   9      139.88      168.74     23.16 o 
  -5   0   9    22948.25    23653.83    779.58 o 
  -3   0   9       42.33       74.82     16.15 o 
  -1   0   9    16622.10    16525.17    257.44 o 
   1   0   9     6635.76     6482.22    177.05 o 
   3   0   9     1622.95     1621.98     77.10 o 
   5   0   9      602.88      633.94     59.97 o 
   7   0   9      103.06      162.77    334.11 o 
 -12   1   9       48.50       32.84     24.23 o 
 -11   1   9      395.94      386.72     31.24 o 
 -10   1   9     9919.28     9606.86    131.53 o 
  -9   1   9     1634.71     1456.81     88.20 o 
  -8   1   9      571.17      554.52     27.41 o 
  -7   1   9      776.36      826.80     29.19 o 
  -6   1   9    26683.19    26775.70    288.50 o 
  -5   1   9    11416.12    11529.43    137.22 o 
  -4   1   9    23167.80    22806.65    245.37 o 
  -3   1   9     2329.37     2389.34     42.80 o 
  -2   1   9      519.57      464.09     22.26 o 
  -1   1   9      178.61      327.39    126.97 o 
   0   1   9    72487.41    72848.51    727.66 o 
   1   1   9       46.60       22.84     16.15 o 
   2   1   9        3.63        4.28     12.12 o 
   3   1   9      415.08      429.88     32.31 o 
   4   1   9     7436.83     7363.21    147.40 o 
   5   1   9      546.67      556.49     41.41 o 
   7   1   9      105.07     -105.66    388.36 o 
 -12   2   9        8.82      -11.94     37.12 o 
 -11   2   9      924.48      874.72     42.69 o 
 -10   2   9     1667.32     1671.84     52.55 o 
  -9   2   9    24502.15    24127.33    368.07 o 
  -8   2   9        6.12       -3.57     12.85 o 
  -7   2   9      313.85      340.27     21.43 o 
  -6   2   9     5495.99     5448.80     79.46 o 
  -5   2   9    14055.98    14033.04    228.34 o 
  -4   2   9    29931.57    30712.68    322.10 o 
  -3   2   9     4278.97     4307.62     62.80 o 
  -2   2   9     7976.94     7938.79     98.50 o 
  -1   2   9     1764.21     1714.53     34.87 o 
   0   2   9        2.85       63.95     21.80 o 
   1   2   9     3611.63     3492.40    138.50 o 
   2   2   9      217.71      231.74     35.70 o 
   3   2   9     2427.14     2398.85     74.25 o 
   4   2   9     4720.35     4734.80    111.06 o 
   5   2   9     1245.79     1487.77     85.67 o 
 -12   3   9      764.56      790.17     54.52 o 
 -11   3   9     4051.62     4043.44    174.19 o 
 -10   3   9     2539.49     2591.76     65.78 o 
  -9   3   9     2660.45     2683.00    131.62 o 
  -8   3   9      906.84      893.73     33.13 o 
  -7   3   9      601.04      663.20     26.95 o 
  -6   3   9    11049.79    10952.36    134.21 o 
  -5   3   9    25749.24    25707.24    280.37 o 
  -4   3   9    23164.15    23359.34    251.07 o 
  -3   3   9     3648.67     3574.58     62.24 o 
  -2   3   9    13742.04    14115.47    158.76 o 
  -1   3   9     8445.73     8424.91    103.11 o 
   0   3   9    28323.63    28014.38    304.78 o 
   1   3   9      539.12      515.67     21.35 o 
   2   3   9     1226.10     1162.37     37.28 o 
   3   3   9     3891.02     3842.98     78.53 o 
   4   3   9     7216.88     7398.98    149.42 o 
   5   3   9     6920.98     7033.35    208.46 o 
   6   3   9     2694.58     2638.00    224.16 o 
 -11   4   9     4346.69     4239.76    172.76 o 
 -10   4   9     2067.72     2058.31     94.23 o 
  -9   4   9     1910.96     2298.75    325.54 o 
  -8   4   9     5266.84     5204.15    116.82 o 
  -7   4   9        8.96        1.90     15.71 o 
  -6   4   9     3734.40     3677.66     61.06 o 
  -5   4   9     2155.49     2222.79     43.70 o 
  -4   4   9    19974.32    19683.70    253.90 o 
  -3   4   9     6629.94     6683.25     87.29 o 
  -2   4   9    20731.02    21164.76    228.33 o 
  -1   4   9     6299.21     6274.05     81.99 o 
   0   4   9     1648.81     1773.06     37.04 o 
   1   4   9      215.43      233.51     17.91 o 
   2   4   9     5508.50     5439.17     95.86 o 
   3   4   9     2744.68     2598.67     63.41 o 
   4   4   9    10136.62     9829.60    157.17 o 
   5   4   9     2073.81     2187.39    102.80 o 
   6   4   9     2087.70     2174.75    332.68 o 
 -11   5   9     8912.48     8894.30    294.13 o 
 -10   5   9      483.47      508.17     41.36 o 
  -9   5   9        3.87       29.85     32.84 o 
  -8   5   9     6825.98     6623.60    201.32 o 
  -7   5   9     8452.76     8589.90    129.27 o 
  -6   5   9     2696.27     2636.06     55.86 o 
  -5   5   9     9106.74     9077.39    130.26 o 
  -4   5   9    14732.25    14531.79    189.78 o 
  -3   5   9     1117.40     1123.59     40.03 o 
  -2   5   9    10702.24    10600.43    145.45 o 
  -1   5   9     6091.03     5988.69     82.22 o 
   0   5   9      919.23      967.84     27.41 o 
   1   5   9     2517.24     2642.51     48.60 o 
   2   5   9     1995.18     2001.79     52.55 o 
   3   5   9        2.71      -24.27     32.84 o 
   4   5   9     3763.93     3688.63    107.09 o 
   5   5   9     3622.35     3640.40    104.07 o 
   6   5   9      704.24      680.11    111.62 o 
 -11   6   9     3295.56     3286.92     99.94 o 
 -10   6   9     1281.91     1298.31    108.51 o 
  -9   6   9      626.78      660.49     65.68 o 
  -8   6   9    22954.71    22246.93    832.41 o 
  -7   6   9      679.60      691.81     44.42 o 
  -6   6   9      175.10      155.05     24.23 o 
  -5   6   9      171.69      180.90     16.26 o 
  -4   6   9     9727.06     9857.53    138.00 o 
  -3   6   9      281.73      272.73     18.48 o 
  -2   6   9    15406.29    15139.90    196.51 o 
  -1   6   9    13322.69    13026.78    154.74 o 
   0   6   9      169.72      200.25     14.17 o 
   1   6   9     5465.67     5610.62     81.87 o 
   2   6   9    22470.34    22333.19    297.29 o 
   3   6   9      110.49       72.44     19.65 o 
   4   6   9     1508.78     1505.37     61.72 o 
   5   6   9      417.18      432.27     52.92 o 
   6   6   9      497.88      507.50     44.03 o 
 -11   7   9     7452.59     7371.02    336.96 o 
 -10   7   9      679.16      627.25     46.44 o 
  -9   7   9      610.84      632.74     45.40 o 
  -8   7   9     3964.14     4024.33    102.92 o 
  -7   7   9    23915.19    24012.12    485.45 o 
  -6   7   9      213.53      205.32     26.25 o 
  -5   7   9        0.32       41.15     28.56 o 
  -4   7   9     2861.79     2895.70     74.63 o 
  -3   7   9       55.84       87.65     27.13 o 
  -2   7   9       40.35      147.55     30.23 o 
  -1   7   9     3081.61     3036.39     52.48 o 
   0   7   9      218.10      245.41     14.39 o 
   1   7   9     8535.12     8306.29    128.70 o 
   2   7   9       24.02       78.02     25.18 o 
   3   7   9     2565.59     2390.44     77.25 o 
   4   7   9      987.82      989.10    307.17 o 
   5   7   9      383.08      368.36     43.75 o 
   6   7   9      126.80       82.61     56.49 o 
 -11   8   9       10.58       22.84     31.41 o 
 -10   8   9      127.66      137.91     29.23 o 
  -9   8   9      354.83      314.53     34.33 o 
  -8   8   9    14438.19    14888.65    271.28 o 
  -7   8   9     3999.67     3911.81    157.06 o 
  -6   8   9       85.76       43.08     48.55 o 
  -5   8   9      113.80      117.36     22.21 o 
  -4   8   9     2498.55     2321.46     67.62 o 
  -3   8   9     4660.01     4618.86    101.96 o 
  -2   8   9    25477.08    25585.49    335.18 o 
  -1   8   9     1812.60     1759.70     38.52 o 
   0   8   9        7.05        8.92      8.35 o 
   1   8   9     3052.70     2982.23     56.58 o 
   2   8   9    23548.00    23525.14    394.87 o 
   3   8   9     4102.01     4105.48    106.89 o 
   4   8   9      217.25      209.56     65.55 o 
   5   8   9       32.81       20.25     45.03 o 
   6   8   9        0.20       12.16     81.94 o 
 -10   9   9       30.52       34.95     25.18 o 
  -9   9   9       72.18       87.61     25.18 o 
  -8   9   9     1790.88     1762.02    141.35 o 
  -7   9   9    18562.97    18547.86    638.23 o 
  -6   9   9     5442.70     5353.36    219.88 o 
  -5   9   9      193.06      200.26     26.25 o 
  -4   9   9      526.43      514.05     37.31 o 
  -3   9   9        2.71       -5.71     16.15 o 
  -2   9   9     7026.85     7129.54    117.33 o 
  -1   9   9      748.40      776.72     66.63 o 
   0   9   9      172.32      174.74     16.40 o 
   1   9   9     1710.12     1694.00     41.62 o 
   2   9   9     3448.25     3594.00    106.63 o 
   3   9   9      973.66     1013.74     51.02 o 
   4   9   9        0.21      -20.30     20.30 o 
   5   9   9       19.98      -21.39    147.06 o 
 -10  10   9      101.53      112.74     29.23 o 
  -9  10   9      265.84      282.64     48.55 o 
  -8  10   9     1335.34     1273.57     58.45 o 
  -7  10   9     3340.06     3328.19     92.82 o 
  -6  10   9      591.00      624.68     41.41 o 
  -5  10   9      243.49      274.78     29.23 o 
  -4  10   9     2143.75     2030.60     65.60 o 
  -3  10   9    23503.25    23851.97    444.05 o 
  -2  10   9    12531.21    12547.30    185.20 o 
  -1  10   9        8.02      -24.12     24.12 o 
   0  10   9       58.29       32.65     19.81 o 
   1  10   9        0.90      -10.85     14.22 o 
   2  10   9     7264.96     6914.69    161.91 o 
   3  10   9     5274.58     5105.42    171.16 o 
   4  10   9       97.63       50.76     25.91 o 
   5  10   9      181.02      144.69    104.78 o 
 -10  11   9       40.05       15.31     25.18 o 
  -9  11   9      825.76      781.18     88.52 o 
  -8  11   9     1574.87     1502.83     64.61 o 
  -7  11   9     1791.85     1734.61     66.54 o 
  -6  11   9     3984.51     4050.83    222.74 o 
  -5  11   9       19.42        8.90     18.56 o 
  -4  11   9     3465.73     3290.79     87.68 o 
  -3  11   9     2684.16     2733.31     78.67 o 
  -2  11   9     9347.04     9527.37    150.78 o 
  -1  11   9      129.04       82.85     27.13 o 
   0  11   9       46.75       58.70     21.91 o 
   1  11   9      460.25      458.36     51.48 o 
   2  11   9     2788.22     2697.85     92.38 o 
   3  11   9      924.99      903.91     52.19 o 
   4  11   9      153.63      142.44     51.11 o 
  -9  12   9     1509.29     1432.09     65.60 o 
  -8  12   9     2080.54     2014.63     74.71 o 
  -7  12   9     3281.54     3135.24    219.88 o 
  -6  12   9     7685.32     7627.97    231.30 o 
  -5  12   9        8.40       -0.63     18.56 o 
  -4  12   9     4041.99     3933.68     99.81 o 
  -3  12   9    17002.31    16918.75    283.44 o 
  -2  12   9     1761.68     1790.47     53.17 o 
  -1  12   9       14.89      -17.07     17.07 o 
   0  12   9     1294.31     1361.73     48.70 o 
   1  12   9      457.46      415.50     31.02 o 
   2  12   9      428.95      399.94     33.02 o 
   3  12   9     2517.45     2565.17    100.76 o 
   4  12   9      414.34      377.83     33.55 o 
  -9  13   9     2451.24     2567.20     88.85 o 
  -8  13   9     1730.71     1822.76    119.94 o 
  -7  13   9     2461.31     2358.51    175.62 o 
  -6  13   9     4794.84     4805.45    116.91 o 
  -5  13   9      103.80      122.86     24.23 o 
  -4  13   9      609.97      618.68     61.40 o 
  -3  13   9     7616.22     7488.48    129.78 o 
  -2  13   9     1379.68     1402.10     77.10 o 
  -1  13   9     3473.50     3612.50    105.66 o 
   0  13   9     2859.93     2894.02    106.71 o 
   1  13   9     4315.08     4287.48     97.31 o 
   2  13   9      262.02      180.65     25.45 o 
   3  13   9     1902.12     1900.21     83.78 o 
  -8  14   9     2544.69     2518.87     86.76 o 
  -7  14   9      549.66      496.82     58.54 o 
  -6  14   9     8025.12     8056.32    168.38 o 
  -5  14   9      749.83      765.32     65.68 o 
  -4  14   9      116.66      148.49     47.12 o 
  -3  14   9      896.07      882.51     40.79 o 
  -2  14   9      240.80      203.95     24.04 o 
  -1  14   9     1497.97     1549.91     71.39 o 
   0  14   9      349.66      424.92     32.52 o 
   1  14   9     2838.96     2961.38    164.20 o 
   2  14   9      169.93      100.84     34.95 o 
   3  14   9      603.96      530.54     77.10 o 
  -7  15   9      482.57      460.64     41.36 o 
  -6  15   9     1054.38     1063.39     56.54 o 
  -5  15   9     2481.87     2420.89     80.69 o 
  -4  15   9      562.75      560.19     44.26 o 
  -3  15   9      533.33      554.24     59.29 o 
  -2  15   9      446.06      437.92     39.04 o 
  -1  15   9     2204.23     2312.34     78.89 o 
   0  15   9     7776.38     7902.63    379.80 o 
   1  15   9     6099.98     5912.53    465.46 o 
   2  15   9      253.89      261.32     43.38 o 
  -6  16   9      256.65      198.99     51.40 o 
  -5  16   9      973.06      960.12     53.25 o 
  -4  16   9     2933.88     2852.75     86.54 o 
  -3  16   9      573.43      579.35     36.44 o 
  -2  16   9      641.14      556.84     74.25 o 
  -1  16   9     1190.64     1133.67     97.09 o 
   0  16   9      222.81      268.43     62.82 o 
   1  16   9     2955.24     3004.87    147.06 o 
  -5  17   9     7917.81     7743.26    167.01 o 
  -4  17   9      810.65      748.17     71.39 o 
  -3  17   9        6.36       37.12     28.56 o 
  -2  17   9      428.41      428.34     71.39 o 
  -1  17   9     2977.45     2904.15    154.20 o 
   0  17   9     1374.24     1282.17    105.66 o 
 -12   0  10     1010.90     1039.44     77.10 o 
 -10   0  10     7965.89     7932.98    164.33 o 
  -8   0  10       43.87       38.89     21.13 o 
  -6   0  10     8694.63     8762.47    161.20 o 
  -4   0  10     5790.27     5968.38    117.06 o 
  -2   0  10       99.55      102.80     25.70 o 
   0   0  10    13906.29    13669.77    316.97 o 
   2   0  10      123.46      119.94     28.56 o 
   4   0  10     2020.07     1816.16     94.23 o 
 -12   1  10       26.40       64.73     21.43 o 
 -11   1  10      974.12      948.36     46.37 o 
 -10   1  10      124.18       91.65     26.38 o 
  -9   1  10     6775.37     6825.36    102.29 o 
  -8   1  10       30.41       16.35     16.90 o 
  -7   1  10     1198.12     1213.67     35.07 o 
  -6   1  10        9.46       12.32     21.02 o 
  -5   1  10     1657.67     1737.70     39.49 o 
  -4   1  10     4335.01     4330.38     65.96 o 
  -3   1  10     2540.15     2440.56     44.61 o 
  -2   1  10      486.29      513.15     21.75 o 
  -1   1  10    14965.60    15433.72    173.82 o 
   0   1  10       73.60       79.96     25.70 o 
   1   1  10       61.15       59.59     15.04 o 
   2   1  10       10.42        4.28     14.13 o 
   3   1  10     2695.24     2621.46     76.73 o 
   4   1  10      560.61      550.28     41.36 o 
   5   1  10     4600.41     4779.99    118.11 o 
 -11   2  10      122.72       93.75     22.49 o 
 -10   2  10     3704.75     3696.17     80.56 o 
  -9   2  10     3521.98     3462.90     66.67 o 
  -8   2  10       99.69       96.29     16.66 o 
  -7   2  10       45.29       80.54     19.13 o 
  -6   2  10     4321.33     4428.65     69.74 o 
  -5   2  10     8305.65     8196.42    106.55 o 
  -4   2  10     7378.18     7384.89     96.98 o 
  -3   2  10     2639.94     2619.88     47.08 o 
  -2   2  10      592.99      641.12     22.84 o 
  -1   2  10     1099.25     1120.17     33.16 o 
   0   2  10     9631.84     9607.90    135.73 o 
   1   2  10        2.68       -5.71     12.12 o 
   2   2  10       21.69       31.23     15.78 o 
   3   2  10     2629.48     2677.46     78.75 o 
   4   2  10     1363.29     1257.93     56.43 o 
   5   2  10     2928.51     3315.35    137.07 o 
   6   2  10       13.49       14.28     34.27 o 
 -11   3  10     2568.42     2761.66    111.37 o 
 -10   3  10      337.66      327.05     35.29 o 
  -9   3  10      162.49      187.64     23.91 o 
  -8   3  10       76.51       69.32     15.37 o 
  -7   3  10     2067.22     2143.60     46.51 o 
  -6   3  10     2812.89     2818.92     52.62 o 
  -5   3  10       73.76       82.60     13.04 o 
  -4   3  10    11170.82    11226.38    135.09 o 
  -3   3  10       80.37       72.88     11.59 o 
  -2   3  10     1515.61     1509.73     34.56 o 
  -1   3  10     1157.93     1165.10     29.93 o 
   0   3  10      384.70      419.77     26.92 o 
   1   3  10     3891.53     4204.39    177.05 o 
   2   3  10       49.75       15.79     17.07 o 
   3   3  10     3035.05     3165.62     85.80 o 
   4   3  10     2883.02     2923.47     84.81 o 
   5   3  10     4202.69     4494.72    162.77 o 
   6   3  10      649.07      642.51     68.53 o 
 -11   4  10      501.60      592.04     64.25 o 
 -10   4  10       65.52       59.62     25.18 o 
  -9   4  10     1586.41     1602.27     64.52 o 
  -8   4  10     6488.67     6317.37    142.51 o 
  -7   4  10       21.54       38.90     22.63 o 
  -6   4  10      106.96      101.34     13.63 o 
  -5   4  10     2828.49     2838.64     51.35 o 
  -4   4  10     8104.16     7979.56    103.67 o 
  -3   4  10      525.53      517.25     22.02 o 
  -2   4  10     6476.07     6397.60     85.97 o 
  -1   4  10      395.66      370.94     21.81 o 
   0   4  10      683.57      653.41     26.90 o 
   1   4  10     1062.36     1217.57     71.39 o 
   2   4  10      666.08      623.21     32.89 o 
   3   4  10     4119.46     4082.30     84.75 o 
   4   4  10      114.22       74.25     25.70 o 
   5   4  10     3627.48     3729.42    145.64 o 
 -11   5  10     3765.76     3755.70    128.50 o 
 -10   5  10      104.76       51.29     25.18 o 
  -9   5  10     3420.23     3246.51    131.36 o 
  -8   5  10     4316.01     4354.63    107.90 o 
  -7   5  10      648.94      587.26     41.36 o 
  -6   5  10      423.24      465.78     25.97 o 
  -5   5  10     1768.63     1718.44     43.66 o 
  -4   5  10     2602.80     2591.36     54.97 o 
  -3   5  10      199.33      255.89     18.89 o 
  -2   5  10     6376.33     6469.66    100.38 o 
  -1   5  10      574.51      555.73     25.13 o 
   0   5  10      119.30      127.80     20.70 o 
   1   5  10    12862.89    12847.95    217.00 o 
   2   5  10     4552.50     4432.80     87.15 o 
   3   5  10     1295.10     1300.79     45.99 o 
   4   5  10     1075.50     1135.72     56.11 o 
   5   5  10     4417.78     4329.09    159.91 o 
 -11   6  10      521.53      552.41     46.44 o 
 -10   6  10       32.10       29.98     24.23 o 
  -9   6  10       58.92       44.89     25.18 o 
  -8   6  10    10015.26     9936.24    191.70 o 
  -7   6  10     5595.80     5702.53    275.57 o 
  -6   6  10       86.55      105.73     22.21 o 
  -5   6  10       27.26      110.53     98.52 o 
  -4   6  10     4809.26     4961.73     83.90 o 
  -3   6  10      512.47      504.01     36.68 o 
  -2   6  10      345.96      417.73     33.85 o 
  -1   6  10      544.97      534.42     25.57 o 
   0   6  10      363.03      377.49     29.75 o 
   1   6  10     5788.91     5979.40     99.98 o 
   2   6  10      423.07      446.06     29.42 o 
   3   6  10      237.39      213.73     22.96 o 
   4   6  10       10.41       17.13     18.17 o 
   5   6  10      146.92      220.20    119.21 o 
 -11   7  10      217.14      198.56     42.83 o 
 -10   7  10      285.61      301.17     36.35 o 
  -9   7  10     2371.45     2284.54     78.67 o 
  -8   7  10     7516.87     7562.15    157.34 o 
  -7   7  10      258.43      264.24     55.68 o 
  -6   7  10      104.66       72.99     39.98 o 
  -5   7  10     3433.80     3369.48     86.76 o 
  -4   7  10       54.89       67.11     20.19 o 
  -3   7  10     1109.36     1108.87     34.85 o 
  -2   7  10     5560.02     5641.77    126.08 o 
  -1   7  10        9.62       -9.02      9.62 o 
   0   7  10       11.29        1.03      9.57 o 
   1   7  10    10386.47    10381.36    150.47 o 
   2   7  10    11081.79    11008.75    168.85 o 
   3   7  10      229.50      231.00     29.23 o 
   4   7  10       58.08       16.99     19.89 o 
   5   7  10     1084.43     1179.18     63.31 o 
 -10   8  10     1402.58     1392.19     64.52 o 
  -9   8  10      149.69      135.02     29.23 o 
  -8   8  10     3405.77     3301.09    171.34 o 
  -7   8  10     6402.27     6150.19    245.58 o 
  -6   8  10        0.28      -32.84     32.84 o 
  -5   8  10     3577.74     3467.84     89.70 o 
  -4   8  10      568.38      549.03     39.98 o 
  -3   8  10     4928.73     5061.16    112.05 o 
  -2   8  10     3141.34     3143.80     82.71 o 
  -1   8  10     1129.57     1138.44     36.03 o 
   0   8  10      159.25      169.96     21.86 o 
   1   8  10     9057.62     8789.84    119.55 o 
   2   8  10     1059.84     1158.01     52.85 o 
   3   8  10      217.58      185.27     28.81 o 
   4   8  10      419.51      469.90     48.76 o 
   5   8  10       21.24       -0.93     98.05 o 
 -10   9  10     1952.99     1916.54     76.73 o 
  -9   9  10       58.30       46.40     25.70 o 
  -8   9  10     4382.09     4186.16    107.90 o 
  -7   9  10     1435.38     1316.65     67.11 o 
  -6   9  10       13.37        9.79     25.70 o 
  -5   9  10     3399.24     3407.86     90.80 o 
  -4   9  10      114.28       99.12     38.55 o 
  -3   9  10    20068.28    19968.98    323.00 o 
  -2   9  10     6783.09     7056.53    141.30 o 
  -1   9  10     1372.19     1383.08     53.48 o 
   0   9  10      795.78      846.12     36.65 o 
   1   9  10     1144.53     1099.10     34.65 o 
   2   9  10     2441.43     2476.98    112.13 o 
   3   9  10     1126.35     1102.76     54.84 o 
   4   9  10        8.14      -21.90     21.90 o 
 -10  10  10     2792.41     2825.30     93.88 o 
  -9  10  10       74.63       57.11     26.25 o 
  -8  10  10      871.47      949.58     52.38 o 
  -7  10  10        2.94        1.30     32.84 o 
  -6  10  10      474.93      526.73     39.34 o 
  -5  10  10      936.62      969.44     49.44 o 
  -4  10  10     1301.00     1228.14     54.41 o 
  -3  10  10     3597.39     3568.98     92.82 o 
  -2  10  10    11668.38    11580.40    207.86 o 
  -1  10  10     2577.32     2577.58     74.63 o 
   0  10  10       14.50       -0.61     14.65 o 
   1  10  10     1585.01     1505.20     60.97 o 
   2  10  10     1558.87     1493.97     51.42 o 
   3  10  10     2657.91     2793.25    100.85 o 
   4  10  10      185.12      111.64     60.64 o 
  -9  11  10       64.69       68.75     32.84 o 
  -8  11  10      101.87      102.49     27.20 o 
  -7  11  10     1583.36     1460.95     62.50 o 
  -6  11  10    12282.53    11897.15    359.81 o 
  -5  11  10       18.74        3.57     19.89 o 
  -4  11  10      924.84      814.87     99.95 o 
  -3  11  10    14998.01    15327.91    262.13 o 
  -2  11  10      630.46      654.29     72.82 o 
  -1  11  10     1606.15     1717.42     67.11 o 
   0  11  10      201.88      216.25     28.81 o 
   1  11  10        2.24      -12.43     17.07 o 
   2  11  10      370.61      425.42     31.48 o 
   3  11  10     1509.42     1633.57     75.34 o 
   4  11  10       94.81       58.83     44.69 o 
  -9  12  10      644.02      665.36     68.53 o 
  -8  12  10      190.23      149.41     30.29 o 
  -7  12  10     9346.27     9142.06    392.65 o 
  -6  12  10      483.13      587.21     45.40 o 
  -5  12  10       21.16      -10.52     37.12 o 
  -4  12  10      758.25      737.85     44.42 o 
  -3  12  10      226.05      245.58     29.23 o 
  -2  12  10      284.66      305.96     42.83 o 
  -1  12  10     8169.38     8397.26    466.89 o 
   0  12  10       11.28       32.23     20.56 o 
   1  12  10        1.35      -21.42     21.42 o 
   2  12  10     2154.01     2083.06     84.50 o 
   3  12  10     8903.47     9283.41    356.09 o 
  -8  13  10      880.64      806.73     52.50 o 
  -7  13  10     1366.12     1394.28     64.52 o 
  -6  13  10    19184.02    18916.93    322.60 o 
  -5  13  10       12.34      -10.42     19.89 o 
  -4  13  10       11.03       12.85     18.17 o 
  -3  13  10     1118.47     1294.72     56.43 o 
  -2  13  10       69.57       79.86     22.84 o 
  -1  13  10      735.15      815.81     44.42 o 
   0  13  10       34.86       30.60     21.13 o 
   1  13  10        2.10      -17.84     17.84 o 
   2  13  10     2579.03     2558.61     72.21 o 
  -7  14  10     7502.71     7313.74    171.34 o 
  -6  14  10      117.16      185.17     51.40 o 
  -5  14  10      122.16       75.27     25.70 o 
  -4  14  10        3.13       11.27     19.10 o 
  -3  14  10     1390.96     1360.83     57.52 o 
  -2  14  10     3469.14     3576.32     96.67 o 
  -1  14  10     4317.09     4420.47    148.49 o 
   0  14  10     3068.10     3107.38     94.63 o 
   1  14  10      549.90      412.42     42.83 o 
   2  14  10        1.76      -37.12     37.12 o 
  -6  15  10     4630.79     4540.54    119.83 o 
  -5  15  10      123.29       79.96     37.12 o 
  -4  15  10      450.54      486.64     39.34 o 
  -3  15  10     1349.83     1410.50    108.51 o 
  -2  15  10      384.47      379.56     36.35 o 
  -1  15  10     5025.24     5277.15    171.34 o 
   0  15  10       37.35       39.98     42.83 o 
   1  15  10      429.58      356.95     65.68 o 
  -5  16  10     4069.30     3908.67    108.98 o 
  -4  16  10       99.40       95.31     34.27 o 
  -3  16  10     1462.28     1456.44     91.38 o 
  -2  16  10     5587.13     5368.53    191.33 o 
 -11   0  11     1350.92     1336.65     62.50 o 
  -9   0  11      495.06      459.75     51.40 o 
  -7   0  11    20809.93    20035.94    323.70 o 
  -5   0  11        0.33        5.90     15.04 o 
  -3   0  11    15754.06    16082.86    260.38 o 
  -1   0  11     3032.50     3143.21     75.70 o 
   1   0  11       22.23        5.71     19.99 o 
   3   0  11        8.05      -28.56     28.56 o 
   5   0  11       47.76       37.12     31.41 o 
 -11   1  11      310.90      306.87     25.97 o 
 -10   1  11      515.54      523.53     29.56 o 
  -9   1  11     1586.58     1569.80     45.22 o 
  -8   1  11     2064.94     1940.27     49.02 o 
  -7   1  11     2910.15     2891.27     57.19 o 
  -6   1  11       57.11       66.64     14.01 o 
  -5   1  11      134.18      173.10     19.06 o 
  -4   1  11     7186.60     7190.64     97.39 o 
  -3   1  11     1373.05     1435.97     38.22 o 
  -2   1  11      366.30      350.54     19.84 o 
  -1   1  11      348.59      355.41     21.94 o 
   0   1  11     1050.33      990.08     58.54 o 
   1   1  11      259.97      283.89     27.13 o 
   2   1  11     6102.90     5949.73    127.21 o 
   3   1  11      563.73      500.08     44.26 o 
   4   1  11       22.59      -19.10     19.10 o 
   5   1  11       60.56      102.84     26.25 o 
 -11   2  11     2502.23     2569.93     86.76 o 
 -10   2  11      237.77      203.80     21.35 o 
  -9   2  11     1788.03     1721.63     46.96 o 
  -8   2  11     5580.68     5531.31     87.99 o 
  -7   2  11    13808.89    13692.63    167.20 o 
  -6   2  11      455.49      477.12     24.02 o 
  -5   2  11       37.71       21.53     10.94 o 
  -4   2  11     3107.39     3068.37     54.49 o 
  -3   2  11    10974.53    11342.52    137.69 o 
  -2   2  11     2644.83     2689.37     48.83 o 
  -1   2  11      134.44      152.87     27.95 o 
   0   2  11     1039.04     1036.46     43.38 o 
   1   2  11      537.44      470.27     34.33 o 
   2   2  11     1136.05     1175.03     51.46 o 
   3   2  11       10.09      -20.19     20.19 o 
   4   2  11       89.99       78.53     26.25 o 
   5   2  11      997.08     1153.66     82.81 o 
 -11   3  11     1959.30     2052.41     78.67 o 
 -10   3  11       39.79       -3.72     23.16 o 
  -9   3  11     6113.83     6222.86    110.71 o 
  -8   3  11       69.11       78.66     17.04 o 
  -7   3  11     1138.05     1253.62     37.89 o 
  -6   3  11        1.96        2.87     14.43 o 
  -5   3  11       36.30       29.89     11.91 o 
  -4   3  11     1177.93     1198.60     44.10 o 
  -3   3  11     3078.66     3135.12     54.55 o 
  -2   3  11     1816.60     1831.05     39.94 o 
  -1   3  11       17.17        3.81     11.54 o 
   0   3  11     4617.70     4453.28     99.94 o 
   1   3  11     1193.05     1121.81     49.44 o 
   2   3  11     1959.11     1819.09     62.60 o 
   3   3  11     1792.24     1667.28     75.67 o 
   4   3  11      681.57      666.17     46.44 o 
   5   3  11      946.21     1059.43     82.81 o 
 -11   4  11     4737.04     4682.96    124.07 o 
 -10   4  11      162.68      134.51     34.27 o 
  -9   4  11     6615.51     6509.52    144.28 o 
  -8   4  11     1634.75     1720.73     65.42 o 
  -7   4  11     3601.16     3530.93     64.25 o 
  -6   4  11      655.20      658.03     38.69 o 
  -5   4  11     1732.63     1808.65     41.13 o 
  -4   4  11      867.41      951.78     35.20 o 
  -3   4  11      639.16      671.52     25.19 o 
  -2   4  11     1214.81     1229.95     32.01 o 
  -1   4  11      707.41      698.04     40.01 o 
   0   4  11     3713.36     3740.90    115.65 o 
   1   4  11     8387.84     8331.05    158.50 o 
   2   4  11      510.00      417.00     34.33 o 
   3   4  11       95.49       33.49     55.68 o 
   4   4  11      126.68       64.58     26.02 o 
   5   4  11      865.14      788.15     74.25 o 
 -11   5  11     3123.72     2921.39     97.92 o 
 -10   5  11      393.11      321.22     37.31 o 
  -9   5  11     5006.28     4934.07    122.05 o 
  -8   5  11     2490.17     2638.07     81.61 o 
  -7   5  11       26.04        5.17     21.13 o 
  -6   5  11      522.79      445.47     48.55 o 
  -5   5  11     6363.37     6248.34    102.33 o 
  -4   5  11      148.14      193.02     33.38 o 
  -3   5  11      282.22      287.38     20.04 o 
  -2   5  11     4566.96     4587.76     81.19 o 
  -1   5  11      278.72      303.46     22.39 o 
   0   5  11     7916.22     8126.97    125.21 o 
   1   5  11      127.20      134.55     25.18 o 
   2   5  11        4.86      -16.15     16.15 o 
   3   5  11      179.13      129.34     28.56 o 
   4   5  11     1229.43     1222.20     82.81 o 
 -11   6  11     1644.87     1660.29     75.70 o 
 -10   6  11       86.95       80.87     28.05 o 
  -9   6  11     5872.42     5674.65    133.99 o 
  -8   6  11        8.27       38.55     22.21 o 
  -7   6  11      525.48      503.24     54.26 o 
  -6   6  11     5766.67     5598.50    161.34 o 
  -5   6  11     4009.70     4031.07     98.88 o 
  -4   6  11     1152.59     1075.28     36.14 o 
  -3   6  11      207.21      216.03     18.36 o 
  -2   6  11     3847.56     3843.17     72.77 o 
  -1   6  11       67.46       64.95     14.65 o 
   0   6  11      465.90      470.00     64.22 o 
   1   6  11     7695.80     7710.28    151.40 o 
   2   6  11       60.89       12.17     19.10 o 
   3   6  11      189.40      154.20     26.25 o 
   4   6  11     1797.97     1979.93     78.44 o 
 -10   7  11      784.92      791.26     52.38 o 
  -9   7  11     1816.74     1792.02     70.59 o 
  -8   7  11     2661.43     2639.85     83.78 o 
  -7   7  11      288.90      229.34     30.29 o 
  -6   7  11       12.94       28.82     44.26 o 
  -5   7  11    15841.90    16039.17    272.39 o 
  -4   7  11     1175.16     1100.16     50.36 o 
  -3   7  11     1203.57     1218.96     50.36 o 
  -2   7  11       75.54       86.83     15.75 o 
  -1   7  11     5063.80     5115.61     89.93 o 
   0   7  11      735.57      704.62     32.89 o 
   1   7  11      534.38      548.89     62.82 o 
   2   7  11      334.71      279.01     30.29 o 
   3   7  11      161.88      157.06     37.12 o 
   4   7  11     1087.92     1182.59     62.21 o 
 -10   8  11     1646.41     1775.33     74.63 o 
  -9   8  11      201.91      181.66     29.23 o 
  -8   8  11      494.07      529.37     41.36 o 
  -7   8  11        2.01      -11.42     20.19 o 
  -6   8  11     5182.41     5079.91    235.59 o 
  -5   8  11     2415.85     2413.45     75.70 o 
  -4   8  11     1087.89     1030.19     55.68 o 
  -3   8  11     3373.24     3370.96     88.78 o 
  -2   8  11     1164.60     1275.70    119.94 o 
  -1   8  11     3026.38     3204.01     84.81 o 
   0   8  11       27.35       34.42     20.23 o 
   1   8  11     1399.42     1372.26     74.25 o 
   2   8  11      146.05      144.21     24.23 o 
   3   8  11       18.67       28.56     28.56 o 
   4   8  11     4026.45     4079.88    113.99 o 
 -10   9  11     8811.69     8641.87    186.57 o 
  -9   9  11      830.31      808.11     50.36 o 
  -8   9  11      805.99      772.82     48.34 o 
  -7   9  11      399.48      380.43     55.68 o 
  -6   9  11     1046.91     1082.23     54.41 o 
  -5   9  11    14179.27    14393.61    253.26 o 
  -4   9  11       98.45       37.12     22.21 o 
  -3   9  11     1609.39     1707.87     72.82 o 
  -2   9  11     4192.97     4366.33    105.99 o 
  -1   9  11     4228.60     4345.88    103.97 o 
   0   9  11      496.12      462.63     51.40 o 
   1   9  11      466.99      447.00     35.29 o 
   2   9  11     1360.31     1334.49     59.34 o 
   3   9  11      379.12      375.21    101.37 o 
  -9  10  11     1006.94      966.81     55.50 o 
  -8  10  11       10.00      -21.42     38.55 o 
  -7  10  11      577.46      618.94     57.11 o 
  -6  10  11      204.69      196.09     29.23 o 
  -5  10  11      263.27      257.21     37.12 o 
  -4  10  11     1867.62     1920.43     67.44 o 
  -3  10  11     2878.97     2745.02     80.69 o 
  -2  10  11      824.38      869.29     47.42 o 
  -1  10  11     7566.41     7713.10    156.40 o 
   0  10  11       38.85       23.52     45.69 o 
   1  10  11      472.97      435.84     42.83 o 
   2  10  11     2431.82     2534.81    189.90 o 
   3  10  11        6.96      -17.13     37.12 o 
  -9  11  11     1380.11     1295.12     65.42 o 
  -8  11  11       38.17       13.02     39.98 o 
  -7  11  11     8609.39     8490.01    176.47 o 
  -6  11  11     1198.11     1239.18     94.23 o 
  -5  11  11     1473.05     1471.92    101.37 o 
  -4  11  11        4.04        6.16     19.10 o 
  -3  11  11     2403.75     2443.67     99.95 o 
  -2  11  11     1521.65     1498.61     60.58 o 
  -1  11  11     5731.55     6063.92    134.27 o 
   0  11  11     1956.00     2042.33     70.67 o 
   1  11  11       29.72      -18.56     18.56 o 
   2  11  11      425.09      450.21     51.40 o 
  -8  12  11      475.65      568.80    155.63 o 
  -7  12  11      405.70      468.82     47.12 o 
  -6  12  11     9613.85     9261.14    302.69 o 
  -5  12  11      201.73      166.57     29.23 o 
  -4  12  11      266.70      258.80     49.97 o 
  -3  12  11      115.45       99.34     24.23 o 
  -2  12  11     1052.12     1100.45     53.48 o 
  -1  12  11     1854.08     1930.20     70.59 o 
   0  12  11       28.46      -21.42     21.42 o 
   1  12  11        1.93      -25.70     25.70 o 
   2  12  11     5859.81     5803.27    241.30 o 
  -7  13  11    13066.11    12537.41    238.76 o 
  -6  13  11     1690.55     1644.49     69.64 o 
  -5  13  11      303.98      312.29    117.08 o 
  -4  13  11     1291.24     1263.28     57.52 o 
  -3  13  11      826.57      772.12     47.42 o 
  -2  13  11      634.78      604.80     47.12 o 
  -1  13  11     5807.55     5991.98    248.44 o 
   0  13  11       38.36        4.62     21.13 o 
   1  13  11        1.23      -22.84     22.84 o 
  -7  14  11      288.38      306.06     38.37 o 
  -6  14  11     8084.16     7899.97    171.31 o 
  -5  14  11      215.19      222.23     39.98 o 
  -4  14  11      195.86      202.75     42.83 o 
  -3  14  11     6206.91     6027.40    138.22 o 
  -2  14  11      218.83      215.07     37.12 o 
  -1  14  11       69.68      150.78     35.70 o 
   0  14  11       19.42      -19.10     19.10 o 
  -5  15  11       94.53       64.25     26.25 o 
  -4  15  11     1146.44     1149.48     58.45 o 
  -3  15  11     2434.76     2544.86     85.66 o 
  -2  15  11     8619.16     8698.03    384.08 o 
  -1  15  11     2633.57     2810.91     89.84 o 
 -10   0  12       59.70       49.79     28.56 o 
  -8   0  12     8772.31     8908.11    174.44 o 
  -6   0  12      154.68      147.84     26.02 o 
  -4   0  12    40321.12    40609.20    602.43 o 
  -2   0  12     1207.50     1152.93     47.42 o 
   0   0  12     1566.81     1513.47     77.10 o 
   2   0  12    11173.72    11362.44    296.98 o 
   4   0  12       17.29       -2.86     28.56 o 
 -11   1  12      608.47      715.10     47.40 o 
 -10   1  12      296.21      285.65     39.98 o 
  -9   1  12     2343.24     2328.75     89.85 o 
  -8   1  12     2238.03     2202.49     53.00 o 
  -7   1  12    17333.20    17182.77    203.54 o 
  -6   1  12       90.20       62.45     25.14 o 
  -5   1  12     1523.49     1549.62     40.09 o 
  -4   1  12     2082.41     2189.20     90.27 o 
  -3   1  12     8473.29     8957.14    116.69 o 
  -2   1  12      615.03      560.08     25.32 o 
  -1   1  12      949.34      848.35     45.69 o 
   0   1  12      682.13      705.24     39.34 o 
   1   1  12     3859.16     3943.56     97.92 o 
   2   1  12      438.83      622.28     44.42 o 
   3   1  12       73.93      -21.42     22.21 o 
   4   1  12        0.61       -7.14     20.19 o 
 -11   2  12     1462.07     1441.65     77.10 o 
 -10   2  12      174.26      192.29     21.54 o 
  -9   2  12     5791.10     5622.84     91.87 o 
  -8   2  12     5907.13     5762.06     91.47 o 
  -7   2  12     2259.87     2215.85     51.87 o 
  -6   2  12      183.27      148.47     20.61 o 
  -5   2  12        0.09      -11.36     11.36 o 
  -4   2  12    14725.47    14871.79    175.89 o 
  -3   2  12     6377.01     6477.26     92.07 o 
  -2   2  12     3031.95     3172.11     66.40 o 
  -1   2  12       40.42       -4.95     15.04 o 
   0   2  12     5260.65     5229.75    115.10 o 
   1   2  12     1954.44     2012.98     67.62 o 
   2   2  12     8590.34     8408.90    167.59 o 
   3   2  12      135.34       27.13     24.23 o 
   4   2  12      119.23      108.40     32.84 o 
 -11   3  12     2916.76     2860.48     94.84 o 
 -10   3  12      793.65      761.06     52.83 o 
  -9   3  12     3955.41     3967.70     88.41 o 
  -8   3  12     8322.43     8230.06    116.51 o 
  -7   3  12     6398.92     6264.65     94.98 o 
  -6   3  12      834.28      780.83     30.96 o 
  -5   3  12      267.78      261.17     19.74 o 
  -4   3  12     4236.52     4275.75     97.27 o 
  -3   3  12      682.60      726.02     28.38 o 
  -2   3  12     5847.43     5784.44     97.78 o 
  -1   3  12     1755.58     1703.05     47.24 o 
   0   3  12     4214.91     4081.29     98.88 o 
   1   3  12       25.10       38.55     22.21 o 
   2   3  12     2007.54     2038.56     72.69 o 
   3   3  12        3.49      -19.10     19.10 o 
   4   3  12      224.71      226.16     33.27 o 
 -11   4  12     4668.45     4606.46    125.14 o 
 -10   4  12     1838.66     1760.40     72.61 o 
  -9   4  12     7778.95     7717.60    164.48 o 
  -8   4  12     1017.92     1079.16    109.94 o 
  -7   4  12      559.88      595.12     28.47 o 
  -6   4  12      534.54      488.35     25.79 o 
  -5   4  12     4155.27     4149.19     69.31 o 
  -4   4  12      945.57      858.55     40.39 o 
  -3   4  12     4978.06     5069.49     77.71 o 
  -2   4  12     5483.31     5588.15     96.66 o 
  -1   4  12       53.97        5.12     15.33 o 
   0   4  12     8341.00     8314.88    160.52 o 
   1   4  12     4286.12     4244.31    103.97 o 
   2   4  12     2008.08     2010.31    114.22 o 
   3   4  12      287.40      298.88     41.41 o 
   4   4  12      325.97      357.95     48.55 o 
 -10   5  12      998.87      917.97     82.81 o 
  -9   5  12     5989.56     5898.20    179.90 o 
  -8   5  12     2149.73     2241.68     77.56 o 
  -7   5  12      407.89      390.67     36.18 o 
  -6   5  12     7828.86     8014.86    161.39 o 
  -5   5  12      910.42      940.40     36.90 o 
  -4   5  12       62.21       33.98     23.49 o 
  -3   5  12      849.47      856.15     34.31 o 
  -2   5  12     9508.59     9744.61    145.47 o 
  -1   5  12      850.57      830.74     34.54 o 
   0   5  12     7741.84     7869.48    153.46 o 
   1   5  12      374.88      398.29     35.29 o 
   2   5  12      881.79      773.99     55.68 o 
   3   5  12      434.65      513.33     41.36 o 
 -10   6  12      137.87      152.40     42.83 o 
  -9   6  12     4096.50     4000.08    108.81 o 
  -8   6  12       88.91       98.46     25.18 o 
  -7   6  12      199.93      170.58     28.27 o 
  -6   6  12      701.10      671.79     46.31 o 
  -5   6  12    17416.25    16934.02    381.22 o 
  -4   6  12      372.14      341.64     37.12 o 
  -3   6  12     2684.19     2711.64     61.12 o 
  -2   6  12     2981.50     3127.98     70.93 o 
  -1   6  12      410.14      407.07     33.35 o 
   0   6  12     4650.71     4804.79    109.92 o 
   1   6  12     1541.67     1429.35     58.45 o 
   2   6  12      120.90       59.97     25.70 o 
   3   6  12     3697.16     3807.69    103.86 o 
 -10   7  12      250.85      242.25     37.31 o 
  -9   7  12     1337.24     1368.48     65.68 o 
  -8   7  12       23.23       -4.22     21.13 o 
  -7   7  12      805.05      731.69     47.16 o 
  -6   7  12    15609.97    15307.11    267.27 o 
  -5   7  12      731.42      802.31     47.42 o 
  -4   7  12      541.48      539.93     39.34 o 
  -3   7  12      539.73      539.37     39.34 o 
  -2   7  12     6810.22     6670.73    140.24 o 
  -1   7  12      755.68      761.82     35.06 o 
   0   7  12     3022.02     3236.22     86.76 o 
   1   7  12      555.95      465.33     37.31 o 
   2   7  12       51.74       20.59     19.10 o 
   3   7  12      778.96      879.53     77.10 o 
 -10   8  12     5323.26     5041.99    131.97 o 
  -9   8  12     1655.30     1679.36    105.66 o 
  -8   8  12      101.66       64.25     27.13 o 
  -7   8  12      521.36      508.24     72.82 o 
  -6   8  12     1045.26     1080.54     85.67 o 
  -5   8  12    16497.24    16364.35    376.94 o 
  -4   8  12       25.92       -5.71     31.41 o 
  -3   8  12      161.43      151.11     25.18 o 
  -2   8  12       54.72       69.28     27.13 o 
  -1   8  12       43.53       92.18     24.23 o 
   0   8  12      179.70      191.19     58.54 o 
   1   8  12       31.57      -17.07     17.07 o 
   2   8  12       32.92        9.47     19.10 o 
   3   8  12     3460.79     3920.74    151.35 o 
  -9   9  12      662.57      646.30     50.36 o 
  -8   9  12      489.43      426.69     39.34 o 
  -7   9  12     1976.43     1945.18     72.61 o 
  -6   9  12    11875.71    11616.39    264.14 o 
  -5   9  12     2270.99     2241.16    111.37 o 
  -4   9  12      456.33      433.70     75.67 o 
  -3   9  12        5.72      -17.07     17.07 o 
  -2   9  12     2931.23     2982.74     85.66 o 
  -1   9  12    11441.71    11615.74    214.04 o 
   0   9  12     2460.10     2566.64     89.95 o 
   1   9  12      348.04      257.00     45.69 o 
   2   9  12      401.93      388.36     51.40 o 
  -9  10  12     1671.53     1614.92     81.38 o 
  -8  10  12       16.90       -6.80     52.83 o 
  -7  10  12      413.76      366.13     61.40 o 
  -6  10  12     1021.43     1108.94     56.43 o 
  -5  10  12     2520.71     2625.15     92.81 o 
  -4  10  12      708.20      641.96     51.40 o 
  -3  10  12        6.00      -16.15     16.15 o 
  -2  10  12     3610.45     3670.84    144.21 o 
  -1  10  12       55.70      177.05     42.83 o 
   0  10  12     2426.44     2350.03     77.72 o 
   1  10  12       59.24      -28.56     28.56 o 
   2  10  12       54.14       97.09     37.12 o 
  -8  11  12        4.71       42.83     34.27 o 
  -7  11  12     3566.66     3447.98    100.72 o 
  -6  11  12      325.59      352.95     36.35 o 
  -5  11  12     1876.85     1925.71     75.67 o 
  -4  11  12     1996.21     2041.93     73.68 o 
  -3  11  12        5.93        9.79     51.40 o 
  -2  11  12     3066.16     3034.06    132.79 o 
  -1  11  12    11589.49    11978.60    223.12 o 
   0  11  12      526.50      427.54     57.11 o 
   1  11  12      122.92       85.67     37.12 o 
  -7  12  12     5255.15     4971.35    127.92 o 
  -6  12  12     1854.22     1837.80     72.61 o 
  -5  12  12     1127.74     1110.51     57.52 o 
  -4  12  12     1969.47     1975.53     73.68 o 
  -3  12  12       21.05        7.14     22.21 o 
  -2  12  12     2252.26     2170.72    101.37 o 
  -1  12  12      259.39      363.31     57.11 o 
   0  12  12     2468.29     2505.80     82.79 o 
  -6  13  12     2832.89     2819.14     94.23 o 
  -5  13  12     1118.40     1103.37     59.54 o 
  -4  13  12     3095.87     3111.66    198.46 o 
  -3  13  12     3345.20     3296.53    104.23 o 
  -2  13  12     1147.98     1209.84     58.45 o 
  -1  13  12     4678.19     4724.60    164.20 o 
  -5  14  12     2515.38     2578.66    139.92 o 
  -4  14  12     3442.36     3511.97    103.62 o 
  -3  14  12      781.28      713.33    149.92 o 
  -2  14  12      534.05      448.97     41.36 o 
  -9   0  13       34.78       14.54     21.13 o 
  -7   0  13     2274.57     2124.43     71.49 o 
  -5   0  13       85.79       79.24     23.98 o 
  -3   0  13      815.28      766.51     67.11 o 
  -1   0  13       17.47       19.99     25.70 o 
   1   0  13     7492.51     7750.11    225.59 o 
   3   0  13        0.04      -25.70     25.70 o 
 -10   1  13      259.35      293.49     24.63 o 
  -9   1  13     1164.93     1117.66     39.79 o 
  -8   1  13     7810.87     7770.02    113.97 o 
  -7   1  13      721.78      693.16     32.32 o 
  -6   1  13        0.91      -14.06     14.06 o 
  -5   1  13      636.29      640.85     28.97 o 
  -4   1  13    19636.03    20519.38    233.64 o 
  -3   1  13      887.57      862.51     35.86 o 
  -2   1  13       32.69       12.85     16.15 o 
  -1   1  13       49.07       34.27     18.17 o 
   0   1  13      293.79      279.97     30.29 o 
   1   1  13      102.51      181.24     29.23 o 
   2   1  13     4091.68     4231.79    110.03 o 
   3   1  13       43.39       19.99     22.21 o 
 -10   2  13      939.19      992.10     45.98 o 
  -9   2  13      222.16      251.29     25.55 o 
  -8   2  13     6350.47     6350.23     99.64 o 
  -7   2  13      301.71      321.65     23.70 o 
  -6   2  13      111.48      108.78     16.83 o 
  -5   2  13     1145.85     1157.01     40.12 o 
  -4   2  13     4277.90     4345.16     73.08 o 
  -3   2  13       18.67       -0.71     13.78 o 
  -2   2  13     1357.92     1404.56     43.94 o 
  -1   2  13       17.72        4.28     16.15 o 
   0   2  13     1170.85     1239.87     53.48 o 
   1   2  13     4840.29     4863.33    117.11 o 
   2   2  13     1466.49     1468.92     89.95 o 
   3   2  13       66.14        4.28     22.21 o 
 -10   3  13      310.25      240.94     35.29 o 
  -9   3  13     3192.61     3207.40     79.00 o 
  -8   3  13     4441.26     4313.65     92.24 o 
  -7   3  13     2394.93     2384.89     54.67 o 
  -6   3  13      872.17      857.57     32.90 o 
  -5   3  13       98.24      100.12     17.72 o 
  -4   3  13     4818.57     5060.75     80.55 o 
  -3   3  13     3439.77     3606.65     82.12 o 
  -2   3  13     2244.18     2390.97     58.79 o 
  -1   3  13      297.64      271.80     29.23 o 
   0   3  13     1430.61     1483.57     59.54 o 
   1   3  13     1933.49     2031.53     71.66 o 
   2   3  13     1396.11     1422.44     69.96 o 
   3   3  13       65.92       45.80     25.18 o 
 -10   4  13     1378.50     1330.71     65.42 o 
  -9   4  13     1469.12     1412.22     63.39 o 
  -8   4  13     3388.77     3223.80     95.77 o 
  -7   4  13      128.18      126.46     22.76 o 
  -6   4  13      555.07      537.40     27.23 o 
  -5   4  13      201.09      177.33     18.54 o 
  -4   4  13     1527.58     1628.57     53.58 o 
  -3   4  13     3757.27     3777.68     77.38 o 
  -2   4  13     3315.53     3395.31     73.01 o 
  -1   4  13     1317.89     1331.27     54.41 o 
   0   4  13     3805.86     4081.82    102.92 o 
   1   4  13      507.18      546.74     41.36 o 
   2   4  13     1002.82     1028.72     69.96 o 
 -10   5  13     1019.95      888.79     56.43 o 
  -9   5  13      625.79      741.27     50.36 o 
  -8   5  13      735.26      732.68     49.44 o 
  -7   5  13       45.01       34.27     37.12 o 
  -6   5  13      248.99      277.93     68.53 o 
  -5   5  13      404.70      388.69     51.40 o 
  -4   5  13       87.76       74.88     15.82 o 
  -3   5  13     1878.64     2033.32     62.56 o 
  -2   5  13     5422.84     5619.58    100.49 o 
  -1   5  13      473.41      450.78    118.51 o 
   0   5  13     6186.73     6203.48    205.60 o 
   1   5  13     1277.07     1213.53     55.50 o 
   2   5  13      181.20      134.18     29.98 o 
  -9   6  13     1034.84     1083.23     68.53 o 
  -8   6  13       79.69       67.16     34.27 o 
  -7   6  13     1511.81     1392.82     62.21 o 
  -6   6  13     6897.56     7010.37    204.18 o 
  -5   6  13      365.57      350.14     34.15 o 
  -4   6  13       27.88       26.24     21.13 o 
  -3   6  13     6828.31     6819.03    145.34 o 
  -2   6  13     3946.01     4122.52     82.70 o 
  -1   6  13       15.20       11.71     25.70 o 
   0   6  13     3359.32     3448.82     92.82 o 
   1   6  13       48.25       23.39     21.13 o 
   2   6  13       60.38       49.97     24.23 o 
  -9   7  13       78.70       66.09     47.12 o 
  -8   7  13      310.86      290.55     64.25 o 
  -7   7  13     1560.01     1455.95     78.53 o 
  -6   7  13      541.58      626.61     58.54 o 
  -5   7  13     2333.90     2429.53     79.96 o 
  -4   7  13      415.04      379.57     52.83 o 
  -3   7  13      127.30       90.94     26.02 o 
  -2   7  13     2102.48     2191.40     73.68 o 
  -1   7  13     1258.18     1274.69     45.47 o 
   0   7  13      186.06      225.59     29.23 o 
   1   7  13        1.35      -18.17     18.17 o 
   2   7  13      403.50      423.99     39.34 o 
  -9   8  13      337.88      303.35     39.34 o 
  -8   8  13     2604.82     2580.07     86.54 o 
  -7   8  13     1246.11     1242.38     60.48 o 
  -6   8  13    15341.84    15432.58    279.85 o 
  -5   8  13      574.62      468.60     39.34 o 
  -4   8  13      148.80      139.75     28.27 o 
  -3   8  13      955.82      949.76     51.46 o 
  -2   8  13     1791.22     1784.67     67.62 o 
  -1   8  13     3367.96     3465.81     95.90 o 
   0   8  13     1496.02     1439.22     88.52 o 
   1   8  13      597.43      525.43     59.97 o 
  -8   9  13      776.97      724.24     50.36 o 
  -7   9  13     2184.95     2144.01     77.56 o 
  -6   9  13      591.01      709.15     79.96 o 
  -5   9  13      695.41      779.01    101.37 o 
  -4   9  13        0.15      -17.07     17.07 o 
  -3   9  13       26.90      -10.47     39.98 o 
  -2   9  13     1869.39     1969.36     72.61 o 
  -1   9  13     1725.51     1872.18     71.66 o 
   0   9  13      950.78      885.24     74.25 o 
   1   9  13      294.38      302.69     51.40 o 
  -8  10  13     1752.10     1644.18     75.67 o 
  -7  10  13     1450.80     1399.21     65.42 o 
  -6  10  13     5936.06     5758.64    138.22 o 
  -5  10  13       85.12       67.11     26.25 o 
  -4  10  13     2325.16     2435.02     82.71 o 
  -3  10  13       95.99       87.10     28.27 o 
  -2  10  13        0.66      -23.16     23.16 o 
  -1  10  13     8975.96     9194.07    186.70 o 
   0  10  13      551.96      553.99     59.97 o 
  -7  11  13       14.18       17.75     23.16 o 
  -6  11  13      306.19      305.36     37.31 o 
  -5  11  13     4029.30     3933.99    109.70 o 
  -4  11  13        9.77      -11.97     21.13 o 
  -3  11  13       21.46      -23.16     23.16 o 
  -2  11  13     3957.65     4084.69    112.05 o 
  -1  11  13     3710.34     3894.70    108.01 o 
  -6  12  13        2.80      -22.21     22.21 o 
  -5  12  13      810.32      889.62     56.43 o 
  -4  12  13     6238.35     6292.95    147.24 o 
  -3  12  13       83.43       56.27     27.20 o 
  -2  12  13      186.56      154.85     51.40 o 
 -10   0  14     2798.45     2717.09     89.43 o 
  -8   0  14      207.03      206.59     35.70 o 
  -6   0  14       84.45       68.65     58.54 o 
  -4   0  14     5225.67     5461.46    123.12 o 
  -2   0  14     6393.39     6168.10    188.47 o 
   0   0  14      495.51      368.37     54.26 o 
 -10   1  14       80.14       57.33     18.40 o 
  -9   1  14      104.11       93.43     21.43 o 
  -8   1  14     1287.25     1324.29     50.90 o 
  -7   1  14     3248.33     3242.94     66.14 o 
  -6   1  14     1558.58     1497.69     43.54 o 
  -5   1  14      103.10       92.86     17.63 o 
  -4   1  14      905.49      920.91     34.48 o 
  -3   1  14       13.96       -5.71     15.13 o 
  -2   1  14      548.14      653.63     41.36 o 
  -1   1  14     3135.80     3078.42     87.82 o 
   0   1  14       26.32      -37.53     38.55 o 
   1   1  14     1589.24     1643.15     67.62 o 
  -9   2  14      414.14      436.45     32.89 o 
  -8   2  14       71.69      103.51     24.11 o 
  -7   2  14     6036.43     5875.86     94.73 o 
  -6   2  14      571.20      544.70     29.41 o 
  -5   2  14     3247.10     3260.50     63.40 o 
  -4   2  14     1828.79     1863.88     46.99 o 
  -3   2  14      339.65      328.10     25.70 o 
  -2   2  14     2485.06     2610.13    177.05 o 
  -1   2  14      103.70      114.34     25.18 o 
   0   2  14      123.56        4.84     52.83 o 
   1   2  14      605.31      649.22     65.68 o 
  -9   3  14       87.66      123.26     24.14 o 
  -8   3  14     3551.80     3486.84     83.46 o 
  -7   3  14     3120.23     2952.12     98.34 o 
  -6   3  14     4015.92     4100.61     74.14 o 
  -5   3  14      625.57      607.07     30.47 o 
  -4   3  14      202.15      183.11     25.55 o 
  -3   3  14     2249.77     2224.91     58.74 o 
  -2   3  14      512.05      595.05     68.53 o 
  -1   3  14      150.36      128.39     27.13 o 
   0   3  14       67.75       -5.59     23.16 o 
   1   3  14      186.49      178.09     31.25 o 
  -9   4  14      143.26      129.20     30.09 o 
  -8   4  14       12.74        5.96     23.16 o 
  -7   4  14     4096.55     4219.28    104.63 o 
  -6   4  14       48.02       40.50     20.29 o 
  -5   4  14     2109.47     2153.52     50.49 o 
  -4   4  14      140.03      141.95     20.72 o 
  -3   4  14      204.38      266.53     42.18 o 
  -2   4  14      459.61      497.45     38.21 o 
  -1   4  14        7.83      -18.17     18.17 o 
   0   4  14     1718.79     1762.20     67.62 o 
   1   4  14      282.67      249.16     33.27 o 
  -9   5  14      235.20      197.26     33.27 o 
  -8   5  14      390.37      398.95     39.34 o 
  -7   5  14     3292.68     3275.01    102.80 o 
  -6   5  14      209.34      227.70     32.12 o 
  -5   5  14      590.00      636.38     44.29 o 
  -4   5  14      546.41      581.41     33.15 o 
  -3   5  14     9412.29     9266.83    146.50 o 
  -2   5  14      428.49      441.00     37.31 o 
  -1   5  14      365.01      328.02     57.11 o 
   0   5  14       36.72       74.25     24.23 o 
   1   5  14        1.97      -36.71     37.12 o 
  -9   6  14     2844.66     2605.50    114.22 o 
  -8   6  14      139.71      106.74     28.81 o 
  -7   6  14      184.27      153.14     30.09 o 
  -6   6  14        1.91       13.76     25.70 o 
  -5   6  14        0.10      -19.10     19.10 o 
  -4   6  14      779.28      854.75     61.40 o 
  -3   6  14     1950.62     2044.27     74.71 o 
  -2   6  14     2525.15     2461.20     64.13 o 
  -1   6  14        0.81      -17.84     17.84 o 
   0   6  14      991.08     1056.57     53.48 o 
   1   6  14      497.45      424.80     40.23 o 
  -8   7  14      710.83      663.51     49.19 o 
  -7   7  14     1841.70     1791.87     71.66 o 
  -6   7  14     1264.43     1174.72     58.45 o 
  -5   7  14       43.88       33.77     58.54 o 
  -4   7  14     1736.93     1804.92     69.64 o 
  -3   7  14     5159.23     5397.42    129.18 o 
  -2   7  14        0.65       -8.05     21.94 o 
   0   7  14      607.69      583.88     84.24 o 
  -8   8  14     1812.69     1978.92    144.21 o 
  -7   8  14      830.86      757.33     75.67 o 
  -6   8  14      276.59      239.31     52.83 o 
  -5   8  14       47.20       57.23     25.18 o 
  -4   8  14       59.63       36.78     25.18 o 
  -3   8  14     1546.73     1589.80     88.52 o 
  -2   8  14        0.25      -21.13     21.13 o 
  -1   8  14      638.14      679.63     65.68 o 
   0   8  14       13.43       14.28     34.27 o 
  -7   9  14      366.38      395.94     54.26 o 
  -6   9  14     2153.97     2182.92     80.47 o 
  -5   9  14     1472.87     1503.68     98.52 o 
  -4   9  14      587.45      599.49     47.42 o 
  -3   9  14     1321.90     1443.29     65.42 o 
  -2   9  14      217.98      134.03     58.54 o 
  -1   9  14      930.72      910.94     74.25 o 
  -6  10  14      398.11      469.37     87.10 o 
  -5  10  14     2294.43     2220.76     82.71 o 
  -4  10  14     1219.77     1227.52     62.60 o 
  -3  10  14      988.19      944.29     56.43 o 
  -2  10  14      338.35      334.59     37.31 o 
  -4  11  14      241.63      307.39     38.21 o 
  -7   0  15     3579.27     3633.41    103.62 o 
  -5   0  15     1132.60     1110.84     56.43 o 
  -3   0  15     1973.87     2127.42    102.80 o 
  -1   0  15     4166.67     4129.20    157.06 o 
  -8   1  15     3588.05     3612.89     73.25 o 
  -7   1  15     2723.02     2886.37     64.07 o 
  -6   1  15     6194.71     6254.79     99.72 o 
  -5   1  15      363.19      326.04     25.58 o 
  -4   1  15      161.85       95.90     21.09 o 
  -3   1  15      189.88      388.28    134.21 o 
  -2   1  15    17451.75    17680.30    299.85 o 
  -1   1  15      114.16       16.44     29.23 o 
   0   1  15        0.10      -25.70     25.70 o 
  -8   2  15     2898.52     2921.54     64.93 o 
  -7   2  15     3726.32     3776.24     97.68 o 
  -6   2  15     7016.69     7240.19    110.54 o 
  -5   2  15     1486.11     1522.22     46.00 o 
  -4   2  15      402.83      404.33     30.66 o 
  -3   2  15      457.83      499.65     39.03 o 
  -2   2  15      256.52      419.24     39.34 o 
  -1   2  15     1839.35     1867.57     72.69 o 
   0   2  15      241.09      192.15     58.54 o 
  -8   3  15     2136.26     2118.08     66.79 o 
  -7   3  15     8825.86     8839.84    150.94 o 
  -6   3  15     3536.38     3587.19     71.87 o 
  -5   3  15     3275.91     3263.53     66.94 o 
  -4   3  15      624.42      614.61     37.17 o 
  -3   3  15      377.96      370.04     38.55 o 
  -2   3  15     5269.02     5200.59    157.06 o 
  -1   3  15      803.59      841.01    109.94 o 
   0   3  15      750.65      740.11     55.68 o 
  -8   4  15     2485.96     2484.95     86.76 o 
  -7   4  15     2607.40     2480.21     71.39 o 
  -6   4  15     6157.15     6137.70    116.96 o 
  -5   4  15     1302.96     1322.73     42.97 o 
  -4   4  15     1784.90     1975.63     58.61 o 
  -3   4  15     3107.31     3280.97     92.82 o 
  -2   4  15       89.62       56.66     51.40 o 
  -1   4  15      114.87       72.82     29.98 o 
  -8   5  15      655.08      647.47     48.34 o 
  -7   5  15     4018.96     3924.25    111.94 o 
  -6   5  15     1567.33     1596.85     99.95 o 
  -5   5  15      413.09      404.03     39.34 o 
  -4   5  15     2344.43     2389.63    111.37 o 
  -3   5  15     2170.55     2257.87     84.59 o 
  -2   5  15       11.86      -24.07     47.12 o 
  -1   5  15     1288.52     1395.25     62.50 o 
  -7   6  15      818.55      824.30     54.41 o 
  -6   6  15     1143.20     1112.57     58.45 o 
  -5   6  15       74.12       73.84     27.41 o 
  -4   6  15     7212.10     7450.20    163.52 o 
  -3   6  15     5335.09     5429.95    132.25 o 
  -2   6  15       91.15       37.12     34.27 o 
  -1   6  15     1336.11     1442.70     64.25 o 
  -7   7  15      251.25      211.35     34.95 o 
  -6   7  15      340.82      323.61     39.03 o 
  -5   7  15      102.47      108.56     54.26 o 
  -4   7  15        4.11      134.21     48.55 o 
  -3   7  15     2140.87     2164.79     80.77 o 
  -2   7  15      447.93      348.38     54.26 o 
  -6   8  15       29.47      -23.16     23.16 o 
  -5   8  15     1347.29     1297.07     64.61 o 
  -4   8  15    10298.57    10265.97    207.86 o 
  -3   8  15     1592.91     1617.44     71.66 o 
  -6   0  16     4605.31     4639.63    120.95 o 
  -4   0  16      278.47      294.13     48.55 o 
  -7   1  16      298.14      269.82     27.62 o 
  -6   1  16     1575.87     1614.58     50.85 o 
  -5   1  16       16.12      -19.06     19.06 o 
  -4   1  16      210.34      166.53     35.70 o 
  -3   1  16     2926.77     2857.19     88.85 o 
  -6   2  16     3340.18     3391.22     71.92 o 
  -5   2  16     2174.93     2135.77     63.10 o 
  -4   2  16       50.52       29.98     23.98 o 
  -3   2  16       27.09      -21.42     22.21 o 
  -6   3  16     4562.78     4727.51    101.61 o 
  -5   3  16        4.48      -15.16     19.23 o 
  -4   3  16      408.02      382.62     37.31 o 
  -3   3  16       54.79       47.86     25.18 o 
  -5   4  16      520.14      493.14     51.40 o 
  -4   4  16      672.62      676.25     38.37 o 
                                                 
